# Supplementary material for: (2,2′-Bipyridine-κ2 N,N′)bis­(N-isopropyl-N-methyl­dithio­carbamato-κ2 S,S′)cadmium
Source: Acta Crystallogr Sect E Struct Rep Online. 2011 Apr 7;67(Pt 5):m551–2. doi: 10.1107/S1600536811012414 (PMC3089361; doi:10.1107/S1600536811012414)
Supplement: Supplementary file 1 [file e-67-0m551-sup1.cif]

##############################################################################
#                                                                            #
# This CIF contains the data in a paper accepted for publication in          #
# Acta Crystallographica Section E. It conforms to the requirements of       #
# Notes for Authors for Acta Crystallographica Section E, and has been       #
# peer reviewed under the auspices of the IUCr Commission on Journals.       #
#                                                                            #
# Full details of the Crystallographic Information File format               #
# are given in the paper "The Crystallographic Information File (CIF):       #
# a New Standard Archive File for Crystallography" by S. R. Hall, F. H.      #
# Allen and I. D. Brown [Acta Cryst. (1991), A47, 655-685].                  #
#                                                                            #
# The current version of the core CIF dictionary is obtainable from          #
# ftp://ftp.iucr.org/pub/cif_core.dic.                                       #
#                                                                            #
# Software is freely available for graphical display of the structure(s)     #
# in this CIF. For information consult the CIF software page                 #
# http://www.iucr.org/resources/cif/software.                                #
#                                                                            #
# This file may be used for bona fide research purposes within the           #
# scientific community so long as proper attribution is given to the journal # 
# article from which it was obtained.                                        #
#                                                                            #
##############################################################################
data_global
_audit_creation_method     SHELXL-97
_journal_date_recd_electronic     2011-04-03
_journal_date_accepted     2011-04-04
_journal_name_full     'Acta Crystallographica, Section E'
_journal_year     2011
_journal_volume     67
_journal_issue      5
_journal_page_first     m551
_journal_page_last     m552
_journal_paper_category     QM
_journal_coeditor_code     HB5834
_publ_contact_author_name     ' Edward RT Tiekink '
_publ_contact_author_address
;
Department of Chemistry, University of Malaya,
50603 Kuala Lumpur, Malaysia
;
_publ_contact_author_email
;
edward.tiekink@gmail.com
;
_publ_contact_author_fax     ' +60 3 7967 4193 '
_publ_contact_author_phone     ' +60 3 7967 6775 '
_publ_section_title
;\
(2,2'-Bipyridine-\k^2^<i>N</i>,<i>N</i>')bis(<i>N</i>-isopropyl-<i>N</i>-\
methyldithiocarbamato-\k^2^<i>S</i>,<i>S</i>')cadmium
;
loop_
    _publ_author_name
    _publ_author_footnote
    _publ_author_address
    'Nor Asiken Abdul Wahab' .
;
     School of Chemical Sciences and Food Technology
     Faculty of Science and Technology
     Universiti Kebangsaan Malaysia
     43600 Bangi
     Malaysia
;
    'Baba, Ibrahim'
;
Additional correspondence author, e-mail: aibi@ukm.my.
;
;
     School of Chemical Sciences and Food Technology
     Faculty of Science and Technology
     Universiti Kebangsaan Malaysia
     43600 Bangi
     Malaysia
;
    'Mohamed Tahir, Mohamed Ibrahim' .
;
     Department  of Chemistry
     Universiti Putra Malaysia
     43400 Serdang
     Malaysia
;
    'Tiekink, Edward R. T.' .
;
Department of Chemistry, University of Malaya,
50603 Kuala Lumpur, Malaysia
;
_publ_section_synopsis     .
data_I
_audit_creation_method     SHELXL-97
_chemical_name_systematic
;
(2,2'-Bipyridine-\k^2^<i>N</i>,<i>N</i>')bis(<i>N</i>-isopropyl-
<i>N</i>-methyldithiocarbamato-\k^2^<i>S</i>,<i>S</i>')cadmium
;
_chemical_name_common     ?
_chemical_formula_moiety     'C20 H28 Cd N4 S4'
_chemical_formula_sum     'C20 H28 Cd N4 S4'
_chemical_formula_iupac     '[Cd (C5 H10 N S2)2 (C10 H8 N2)]'
_chemical_formula_weight     565.10
_chemical_melting_point     ?
_symmetry_cell_setting     monoclinic
_symmetry_space_group_name_H-M     'P 21/n'
_symmetry_space_group_name_Hall     '-P 2yn'
loop_
    _symmetry_equiv_pos_as_xyz
    'x, y, z'
    '-x+1/2, y+1/2, -z+1/2'
    '-x, -y, -z'
    'x-1/2, -y-1/2, z-1/2'
_cell_length_a     9.6061(2)
_cell_length_b     28.6277(4)
_cell_length_c     9.8187(2)
_cell_angle_alpha     90
_cell_angle_beta     112.860(2)
_cell_angle_gamma     90
_cell_volume     2488.07(8)
_cell_formula_units_Z     4
_cell_measurement_reflns_used     26576
_cell_measurement_theta_min     2
_cell_measurement_theta_max     29
_cell_measurement_temperature     150(2)
_exptl_crystal_description     'prism'
_exptl_crystal_colour     'yellow'
_exptl_crystal_size_max     0.17
_exptl_crystal_size_mid     0.13
_exptl_crystal_size_min     0.05
_exptl_crystal_density_diffrn     1.509
_exptl_crystal_density_meas     ?
_exptl_crystal_density_method     'not measured'
_exptl_crystal_F_000     1152
_exptl_absorpt_coefficient_mu     1.227
_exptl_absorpt_correction_type     multi-scan
_exptl_absorpt_process_details     '(CrysAlis PRO; Oxford Diffraction, 2010)'
_exptl_absorpt_correction_T_min     0.853
_exptl_absorpt_correction_T_max     0.941
_exptl_special_details
;
;
_diffrn_ambient_temperature     150(2)
_diffrn_radiation_type     MoK\a
_diffrn_radiation_wavelength     0.71073
_diffrn_radiation_source     'fine-focus sealed tube'
_diffrn_radiation_monochromator     graphite
_diffrn_measurement_device_type     'Oxford Diffraction Xcaliber Eos Gemini'
_diffrn_measurement_method     \w
_diffrn_detector_area_resol_mean     16.1952
_diffrn_reflns_number     53095
_diffrn_reflns_av_R_equivalents     0.048
_diffrn_reflns_av_sigmaI/netI     0.022
_diffrn_reflns_theta_min     2.4
_diffrn_reflns_theta_max     27.5
_diffrn_reflns_theta_full     27.5
_diffrn_measured_fraction_theta_max     0.999
_diffrn_measured_fraction_theta_full     0.999
_diffrn_reflns_limit_h_min     -12
_diffrn_reflns_limit_h_max     12
_diffrn_reflns_limit_k_min     -37
_diffrn_reflns_limit_k_max     37
_diffrn_reflns_limit_l_min     -12
_diffrn_reflns_limit_l_max     12
_diffrn_standards_number     0
_diffrn_standards_interval_count     0
_diffrn_standards_interval_time     0
_diffrn_standards_decay_%     0
_refine_special_details
;
Refinement of <i>F</i>^2^ against ALL reflections. The weighted <i>R</i>-factor
<i>wR</i> and goodness of fit <i>S</i> are based on <i>F</i>^2^, conventional
<i>R</i>-factors <i>R</i> are based on <i>F</i>, with <i>F</i> set to zero for
negative <i>F</i>^2^. The threshold expression of <i>F</i>^2^ >
2\s(<i>F</i>^2^) is used only for calculating <i>R</i>-factors(gt) <i>etc</i>.
and is not relevant to the choice of reflections for refinement.
<i>R</i>-factors based on <i>F</i>^2^ are statistically about twice as large
as those based on <i>F</i>, and <i>R</i>- factors based on ALL data will be
even larger.
;
_reflns_number_total     5700
_reflns_number_gt     5013
_reflns_threshold_expression     I>2\s(I)
_refine_ls_structure_factor_coef     Fsqd
_refine_ls_matrix_type     full
_refine_ls_R_factor_all     0.028
_refine_ls_R_factor_gt     0.022
_refine_ls_wR_factor_gt     0.050
_refine_ls_wR_factor_ref     0.053
_refine_ls_goodness_of_fit_ref     1.03
_refine_ls_restrained_S_all     1.03
_refine_ls_number_reflns     5700
_refine_ls_number_parameters     268
_refine_ls_number_restraints     0
_refine_ls_hydrogen_treatment     constr
_refine_ls_weighting_scheme     calc
_refine_ls_weighting_details
         'calc w=1/[\s^2^(Fo^2^)+(0.0230P)^2^+0.9719P] where P=(Fo^2^+2Fc^2^)/3'
_atom_sites_solution_hydrogens     geom
_atom_sites_solution_primary     direct
_atom_sites_solution_secondary     difmap
_refine_ls_shift/su_max     0.002
_refine_ls_shift/su_mean     0.000
_refine_diff_density_max     0.42
_refine_diff_density_min     -0.30
_refine_ls_extinction_method     none
_refine_ls_extinction_coef     ?
loop_
    _atom_type_symbol
    _atom_type_description
    _atom_type_scat_dispersion_real
    _atom_type_scat_dispersion_imag
    _atom_type_scat_source
    'C' 'C' 0.0033 0.0016
                         'International Tables Vol C Tables 4.2.6.8 and 6.1.1.4'
    'H' 'H' 0.0000 0.0000
                         'International Tables Vol C Tables 4.2.6.8 and 6.1.1.4'
    'Cd' 'Cd' -0.8075 1.2024
                         'International Tables Vol C Tables 4.2.6.8 and 6.1.1.4'
    'N' 'N' 0.0061 0.0033
                         'International Tables Vol C Tables 4.2.6.8 and 6.1.1.4'
    'S' 'S' 0.1246 0.1234
                         'International Tables Vol C Tables 4.2.6.8 and 6.1.1.4'
_computing_data_collection     'CrysAlis PRO (Oxford Diffraction, 2010)'
_computing_cell_refinement     'CrysAlis PRO (Oxford Diffraction, 2010)'
_computing_data_reduction     'CrysAlis PRO (Oxford Diffraction, 2010)'
_computing_structure_solution     'SHELXS97 (Sheldrick, 2008)'
_computing_structure_refinement     'SHELXL97 (Sheldrick, 2008)'
_computing_molecular_graphics
                      'ORTEP-3 (Farrugia, 1997) and DIAMOND (Brandenburg, 2006)'
_computing_publication_material     'publCIF (Westrip, 2010)'
loop_
    _atom_site_type_symbol
    _atom_site_label
    _atom_site_fract_x
    _atom_site_fract_y
    _atom_site_fract_z
    _atom_site_U_iso_or_equiv
    _atom_site_adp_type
    _atom_site_calc_flag
    _atom_site_refinement_flags
    _atom_site_occupancy
    _atom_site_symmetry_multiplicity
    _atom_site_disorder_assembly
    _atom_site_disorder_group
    Cd Cd 1.074719(14) 0.619541(4) 0.837624(13) 0.02469(5) Uani d . 1 1 . .
    S S1 1.13178(5) 0.638504(17) 1.11803(5) 0.02979(10) Uani d . 1 1 . .
    S S2 1.37352(5) 0.615697(17) 1.01159(5) 0.03243(10) Uani d . 1 1 . .
    S S3 0.88132(5) 0.688040(16) 0.71256(5) 0.03348(11) Uani d . 1 1 . .
    S S4 1.10292(5) 0.651618(17) 0.59657(5) 0.03368(11) Uani d . 1 1 . .
    N N1 1.42420(16) 0.63344(5) 1.29241(16) 0.0285(3) Uani d . 1 1 . .
    N N2 0.91865(17) 0.72387(5) 0.47972(17) 0.0313(3) Uani d . 1 1 . .
    N N3 1.09345(17) 0.54076(5) 0.75929(16) 0.0282(3) Uani d . 1 1 . .
    N N4 0.87517(16) 0.56931(5) 0.84481(16) 0.0292(3) Uani d . 1 1 . .
    C C1 1.32019(19) 0.62947(6) 1.15504(19) 0.0254(3) Uani d . 1 1 . .
    C C2 1.5853(2) 0.63217(9) 1.3206(2) 0.0448(5) Uani d . 1 1 . .
    H H2A 1.6125 0.6009 1.2987 0.067 Uiso calc R 1 1 . .
    H H2B 1.6444 0.6397 1.4245 0.067 Uiso calc R 1 1 . .
    H H2C 1.6070 0.6551 1.2573 0.067 Uiso calc R 1 1 . .
    C C3 1.3829(2) 0.64480(7) 1.41991(19) 0.0296(4) Uani d . 1 1 . .
    H H3 1.2720 0.6392 1.3881 0.036 Uiso calc R 1 1 . .
    C C4 1.4639(3) 0.61310(9) 1.5506(3) 0.0521(6) Uani d . 1 1 . .
    H H4A 1.4428 0.5804 1.5198 0.078 Uiso calc R 1 1 . .
    H H4B 1.4281 0.6196 1.6296 0.078 Uiso calc R 1 1 . .
    H H4C 1.5729 0.6188 1.5870 0.078 Uiso calc R 1 1 . .
    C C5 1.4115(2) 0.69603(7) 1.4595(2) 0.0414(5) Uani d . 1 1 . .
    H H5A 1.5206 0.7020 1.5016 0.062 Uiso calc R 1 1 . .
    H H5B 1.3688 0.7042 1.5322 0.062 Uiso calc R 1 1 . .
    H H5C 1.3637 0.7151 1.3705 0.062 Uiso calc R 1 1 . .
    C C6 0.96267(19) 0.69114(6) 0.58500(19) 0.0253(3) Uani d . 1 1 . .
    C C7 0.7956(2) 0.75621(7) 0.4673(3) 0.0439(5) Uani d . 1 1 . .
    H H7A 0.7009 0.7388 0.4401 0.066 Uiso calc R 1 1 . .
    H H7B 0.7853 0.7796 0.3912 0.066 Uiso calc R 1 1 . .
    H H7C 0.8185 0.7718 0.5624 0.066 Uiso calc R 1 1 . .
    C C8 0.9824(2) 0.72780(7) 0.3644(2) 0.0374(5) Uani d . 1 1 . .
    H H8 1.0722 0.7067 0.3931 0.045 Uiso calc R 1 1 . .
    C C9 1.0361(3) 0.77737(8) 0.3560(2) 0.0491(6) Uani d . 1 1 . .
    H H9A 0.9485 0.7980 0.3128 0.074 Uiso calc R 1 1 . .
    H H9B 1.0953 0.7777 0.2942 0.074 Uiso calc R 1 1 . .
    H H9C 1.0991 0.7883 0.4557 0.074 Uiso calc R 1 1 . .
    C C10 0.8681(3) 0.71105(8) 0.2173(2) 0.0455(5) Uani d . 1 1 . .
    H H10A 0.8415 0.6785 0.2264 0.068 Uiso calc R 1 1 . .
    H H10B 0.9116 0.7133 0.1423 0.068 Uiso calc R 1 1 . .
    H H10C 0.7772 0.7305 0.1880 0.068 Uiso calc R 1 1 . .
    C C11 1.1989(2) 0.52925(7) 0.7083(2) 0.0359(4) Uani d . 1 1 . .
    H H11 1.2712 0.5522 0.7104 0.043 Uiso calc R 1 1 . .
    C C12 1.2078(2) 0.48551(7) 0.6527(2) 0.0405(5) Uani d . 1 1 . .
    H H12 1.2837 0.4786 0.6162 0.049 Uiso calc R 1 1 . .
    C C13 1.1038(2) 0.45225(7) 0.6515(2) 0.0405(5) Uani d . 1 1 . .
    H H13 1.1069 0.4218 0.6140 0.049 Uiso calc R 1 1 . .
    C C14 0.9948(2) 0.46353(6) 0.7053(2) 0.0349(4) Uani d . 1 1 . .
    H H14 0.9226 0.4409 0.7059 0.042 Uiso calc R 1 1 . .
    C C15 0.99217(19) 0.50838(6) 0.75862(18) 0.0269(4) Uani d . 1 1 . .
    C C16 0.87718(19) 0.52370(6) 0.81662(18) 0.0265(4) Uani d . 1 1 . .
    C C17 0.7754(2) 0.58528(7) 0.8983(2) 0.0355(4) Uani d . 1 1 . .
    H H17 0.7746 0.6177 0.9183 0.043 Uiso calc R 1 1 . .
    C C18 0.6735(2) 0.55653(8) 0.9256(2) 0.0394(5) Uani d . 1 1 . .
    H H18 0.6034 0.5689 0.9627 0.047 Uiso calc R 1 1 . .
    C C19 0.6762(2) 0.50964(8) 0.8977(2) 0.0436(5) Uani d . 1 1 . .
    H H19 0.6081 0.4890 0.9161 0.052 Uiso calc R 1 1 . .
    C C20 0.7787(2) 0.49272(7) 0.8427(2) 0.0387(4) Uani d . 1 1 . .
    H H20 0.7819 0.4603 0.8230 0.046 Uiso calc R 1 1 . .
loop_
    _atom_site_aniso_label
    _atom_site_aniso_U_11
    _atom_site_aniso_U_22
    _atom_site_aniso_U_33
    _atom_site_aniso_U_12
    _atom_site_aniso_U_13
    _atom_site_aniso_U_23
    Cd 0.02824(7) 0.02325(7) 0.02276(7) 0.00063(5) 0.01010(5) 0.00100(5)
    S1 0.0242(2) 0.0389(3) 0.0253(2) 0.00347(18) 0.00845(17) -0.00182(18)
    S2 0.0316(2) 0.0385(3) 0.0299(2) 0.00315(19) 0.01483(19) -0.00517(19)
    S3 0.0408(3) 0.0309(2) 0.0352(3) 0.0088(2) 0.0218(2) 0.00636(19)
    S4 0.0373(2) 0.0349(2) 0.0347(2) 0.01276(19) 0.0204(2) 0.01318(19)
    N1 0.0226(7) 0.0347(8) 0.0274(8) -0.0005(6) 0.0089(6) -0.0037(6)
    N2 0.0307(8) 0.0292(8) 0.0381(9) 0.0075(6) 0.0177(7) 0.0115(6)
    N3 0.0329(8) 0.0267(8) 0.0280(8) 0.0006(6) 0.0150(6) 0.0020(6)
    N4 0.0288(8) 0.0293(8) 0.0291(8) 0.0015(6) 0.0108(6) 0.0016(6)
    C1 0.0267(8) 0.0203(8) 0.0291(9) -0.0001(6) 0.0109(7) 0.0008(6)
    C2 0.0228(9) 0.0629(14) 0.0460(12) 0.0012(9) 0.0103(9) -0.0117(10)
    C3 0.0255(8) 0.0390(10) 0.0239(9) 0.0000(7) 0.0091(7) 0.0016(7)
    C4 0.0520(14) 0.0628(15) 0.0412(13) 0.0102(11) 0.0177(11) 0.0200(11)
    C5 0.0482(12) 0.0441(12) 0.0366(11) -0.0062(9) 0.0217(9) -0.0101(9)
    C6 0.0257(8) 0.0213(8) 0.0284(9) -0.0028(6) 0.0099(7) -0.0003(7)
    C7 0.0452(12) 0.0355(11) 0.0595(14) 0.0161(9) 0.0297(11) 0.0192(10)
    C8 0.0332(10) 0.0431(11) 0.0405(11) 0.0109(8) 0.0191(9) 0.0195(9)
    C9 0.0434(12) 0.0626(15) 0.0373(12) -0.0150(11) 0.0115(10) 0.0146(10)
    C10 0.0553(13) 0.0397(12) 0.0475(13) 0.0006(10) 0.0265(11) 0.0006(9)
    C11 0.0420(11) 0.0308(10) 0.0415(11) 0.0001(8) 0.0234(9) 0.0012(8)
    C12 0.0468(12) 0.0376(11) 0.0445(12) 0.0083(9) 0.0259(10) 0.0009(9)
    C13 0.0465(12) 0.0287(10) 0.0446(12) 0.0072(9) 0.0160(10) -0.0030(8)
    C14 0.0350(10) 0.0259(9) 0.0404(11) -0.0001(8) 0.0110(8) -0.0009(8)
    C15 0.0291(9) 0.0249(9) 0.0231(8) 0.0017(7) 0.0061(7) 0.0044(7)
    C16 0.0248(8) 0.0267(9) 0.0248(9) 0.0025(7) 0.0062(7) 0.0052(7)
    C17 0.0343(10) 0.0365(10) 0.0370(11) 0.0046(8) 0.0154(8) 0.0001(8)
    C18 0.0298(10) 0.0513(13) 0.0397(11) 0.0089(9) 0.0164(8) 0.0089(9)
    C19 0.0337(10) 0.0461(12) 0.0551(13) 0.0011(9) 0.0216(10) 0.0161(10)
    C20 0.0355(10) 0.0303(10) 0.0513(12) 0.0015(8) 0.0181(9) 0.0084(9)
_geom_special_details
;
All s.u.'s (except the s.u. in the dihedral angle between two l.s. planes) are
estimated using the full covariance matrix. The cell s.u.'s are taken into
account individually in the estimation of s.u.'s in distances, angles and
torsion angles; correlations between s.u.'s in cell parameters are only used
when they are defined by crystal symmetry. An approximate (isotropic)
treatment of cell s.u.'s is used for estimating s.u.'s involving l.s. planes.
;
loop_
    _geom_bond_atom_site_label_1
    _geom_bond_atom_site_label_2
    _geom_bond_site_symmetry_2
    _geom_bond_distance
    _geom_bond_publ_flag
    Cd S1 . 2.6463(5) y
    Cd S2 . 2.7128(5) y
    Cd S3 . 2.6518(5) y
    Cd S4 . 2.6490(5) y
    Cd N3 . 2.4122(14) y
    Cd N4 . 2.4191(15) y
    S1 C1 . 1.7215(18) ?
    S2 C1 . 1.7212(18) ?
    S3 C6 . 1.7168(18) ?
    S4 C6 . 1.7290(17) ?
    N1 C1 . 1.335(2) ?
    N1 C2 . 1.463(2) ?
    N1 C3 . 1.488(2) ?
    N2 C6 . 1.336(2) ?
    N2 C7 . 1.469(2) ?
    N2 C8 . 1.486(2) ?
    N3 C11 . 1.334(2) ?
    N3 C15 . 1.342(2) ?
    N4 C16 . 1.337(2) ?
    N4 C17 . 1.340(2) ?
    C2 H2A . 0.9800 ?
    C2 H2B . 0.9800 ?
    C2 H2C . 0.9800 ?
    C3 C5 . 1.515(3) ?
    C3 C4 . 1.516(3) ?
    C3 H3 . 1.0000 ?
    C4 H4A . 0.9800 ?
    C4 H4B . 0.9800 ?
    C4 H4C . 0.9800 ?
    C5 H5A . 0.9800 ?
    C5 H5B . 0.9800 ?
    C5 H5C . 0.9800 ?
    C7 H7A . 0.9800 ?
    C7 H7B . 0.9800 ?
    C7 H7C . 0.9800 ?
    C8 C10 . 1.512(3) ?
    C8 C9 . 1.523(3) ?
    C8 H8 . 1.0000 ?
    C9 H9A . 0.9800 ?
    C9 H9B . 0.9800 ?
    C9 H9C . 0.9800 ?
    C10 H10A . 0.9800 ?
    C10 H10B . 0.9800 ?
    C10 H10C . 0.9800 ?
    C11 C12 . 1.382(3) ?
    C11 H11 . 0.9500 ?
    C12 C13 . 1.377(3) ?
    C12 H12 . 0.9500 ?
    C13 C14 . 1.382(3) ?
    C13 H13 . 0.9500 ?
    C14 C15 . 1.390(2) ?
    C14 H14 . 0.9500 ?
    C15 C16 . 1.492(2) ?
    C16 C20 . 1.391(3) ?
    C17 C18 . 1.382(3) ?
    C17 H17 . 0.9500 ?
    C18 C19 . 1.372(3) ?
    C18 H18 . 0.9500 ?
    C19 C20 . 1.382(3) ?
    C19 H19 . 0.9500 ?
    C20 H20 . 0.9500 ?
loop_
    _geom_angle_atom_site_label_1
    _geom_angle_atom_site_label_2
    _geom_angle_atom_site_label_3
    _geom_angle_site_symmetry_1
    _geom_angle_site_symmetry_3
    _geom_angle
    _geom_angle_publ_flag
    N3 Cd N4 . . 67.15(5) ?
    N3 Cd S1 . . 120.84(4) ?
    N4 Cd S1 . . 86.43(4) ?
    N3 Cd S4 . . 89.60(4) ?
    N4 Cd S4 . . 126.11(4) ?
    S1 Cd S4 . . 143.780(17) ?
    N3 Cd S3 . . 132.02(4) ?
    N4 Cd S3 . . 91.86(4) ?
    S1 Cd S3 . . 98.905(15) ?
    S4 Cd S3 . . 68.057(14) ?
    N3 Cd S2 . . 88.34(4) ?
    N4 Cd S2 . . 127.89(4) ?
    S1 Cd S2 . . 67.192(14) ?
    S4 Cd S2 . . 97.251(15) ?
    S3 Cd S2 . . 134.517(16) ?
    C1 S1 Cd . . 87.98(6) ?
    C1 S2 Cd . . 85.84(6) ?
    C6 S3 Cd . . 86.59(6) ?
    C6 S4 Cd . . 86.44(6) ?
    C1 N1 C2 . . 120.67(15) ?
    C1 N1 C3 . . 121.93(14) ?
    C2 N1 C3 . . 117.02(14) ?
    C6 N2 C7 . . 120.58(15) ?
    C6 N2 C8 . . 122.85(15) ?
    C7 N2 C8 . . 116.46(14) ?
    C11 N3 C15 . . 118.85(16) ?
    C11 N3 Cd . . 120.81(12) ?
    C15 N3 Cd . . 120.24(11) ?
    C16 N4 C17 . . 118.99(16) ?
    C16 N4 Cd . . 119.95(11) ?
    C17 N4 Cd . . 120.30(12) ?
    N1 C1 S2 . . 120.15(13) ?
    N1 C1 S1 . . 120.87(13) ?
    S2 C1 S1 . . 118.97(10) ?
    N1 C2 H2A . . 109.5 ?
    N1 C2 H2B . . 109.5 ?
    H2A C2 H2B . . 109.5 ?
    N1 C2 H2C . . 109.5 ?
    H2A C2 H2C . . 109.5 ?
    H2B C2 H2C . . 109.5 ?
    N1 C3 C5 . . 110.28(15) ?
    N1 C3 C4 . . 111.39(16) ?
    C5 C3 C4 . . 112.32(17) ?
    N1 C3 H3 . . 107.5 ?
    C5 C3 H3 . . 107.5 ?
    C4 C3 H3 . . 107.5 ?
    C3 C4 H4A . . 109.5 ?
    C3 C4 H4B . . 109.5 ?
    H4A C4 H4B . . 109.5 ?
    C3 C4 H4C . . 109.5 ?
    H4A C4 H4C . . 109.5 ?
    H4B C4 H4C . . 109.5 ?
    C3 C5 H5A . . 109.5 ?
    C3 C5 H5B . . 109.5 ?
    H5A C5 H5B . . 109.5 ?
    C3 C5 H5C . . 109.5 ?
    H5A C5 H5C . . 109.5 ?
    H5B C5 H5C . . 109.5 ?
    N2 C6 S3 . . 120.24(13) ?
    N2 C6 S4 . . 120.93(13) ?
    S3 C6 S4 . . 118.83(10) ?
    N2 C7 H7A . . 109.5 ?
    N2 C7 H7B . . 109.5 ?
    H7A C7 H7B . . 109.5 ?
    N2 C7 H7C . . 109.5 ?
    H7A C7 H7C . . 109.5 ?
    H7B C7 H7C . . 109.5 ?
    N2 C8 C10 . . 110.03(16) ?
    N2 C8 C9 . . 111.10(17) ?
    C10 C8 C9 . . 112.31(16) ?
    N2 C8 H8 . . 107.7 ?
    C10 C8 H8 . . 107.7 ?
    C9 C8 H8 . . 107.7 ?
    C8 C9 H9A . . 109.5 ?
    C8 C9 H9B . . 109.5 ?
    H9A C9 H9B . . 109.5 ?
    C8 C9 H9C . . 109.5 ?
    H9A C9 H9C . . 109.5 ?
    H9B C9 H9C . . 109.5 ?
    C8 C10 H10A . . 109.5 ?
    C8 C10 H10B . . 109.5 ?
    H10A C10 H10B . . 109.5 ?
    C8 C10 H10C . . 109.5 ?
    H10A C10 H10C . . 109.5 ?
    H10B C10 H10C . . 109.5 ?
    N3 C11 C12 . . 123.01(18) ?
    N3 C11 H11 . . 118.5 ?
    C12 C11 H11 . . 118.5 ?
    C13 C12 C11 . . 118.27(19) ?
    C13 C12 H12 . . 120.9 ?
    C11 C12 H12 . . 120.9 ?
    C12 C13 C14 . . 119.36(18) ?
    C12 C13 H13 . . 120.3 ?
    C14 C13 H13 . . 120.3 ?
    C13 C14 C15 . . 119.15(18) ?
    C13 C14 H14 . . 120.4 ?
    C15 C14 H14 . . 120.4 ?
    N3 C15 C14 . . 121.37(17) ?
    N3 C15 C16 . . 115.97(15) ?
    C14 C15 C16 . . 122.66(16) ?
    N4 C16 C20 . . 121.27(17) ?
    N4 C16 C15 . . 116.02(15) ?
    C20 C16 C15 . . 122.70(16) ?
    N4 C17 C18 . . 122.76(19) ?
    N4 C17 H17 . . 118.6 ?
    C18 C17 H17 . . 118.6 ?
    C19 C18 C17 . . 118.32(19) ?
    C19 C18 H18 . . 120.8 ?
    C17 C18 H18 . . 120.8 ?
    C18 C19 C20 . . 119.48(19) ?
    C18 C19 H19 . . 120.3 ?
    C20 C19 H19 . . 120.3 ?
    C19 C20 C16 . . 119.17(19) ?
    C19 C20 H20 . . 120.4 ?
    C16 C20 H20 . . 120.4 ?
loop_
    _geom_torsion_atom_site_label_1
    _geom_torsion_atom_site_label_2
    _geom_torsion_atom_site_label_3
    _geom_torsion_atom_site_label_4
    _geom_torsion_site_symmetry_1
    _geom_torsion_site_symmetry_2
    _geom_torsion_site_symmetry_3
    _geom_torsion_site_symmetry_4
    _geom_torsion
    _geom_torsion_publ_flag
    N3 Cd S1 C1 . . . . 72.53(7) ?
    N4 Cd S1 C1 . . . . 133.16(7) ?
    S4 Cd S1 C1 . . . . -70.74(6) ?
    S3 Cd S1 C1 . . . . -135.51(6) ?
    S2 Cd S1 C1 . . . . -0.76(6) ?
    N3 Cd S2 C1 . . . . -123.88(7) ?
    N4 Cd S2 C1 . . . . -64.86(7) ?
    S1 Cd S2 C1 . . . . 0.76(6) ?
    S4 Cd S2 C1 . . . . 146.73(6) ?
    S3 Cd S2 C1 . . . . 80.51(6) ?
    N3 Cd S3 C6 . . . . -69.81(7) ?
    N4 Cd S3 C6 . . . . -130.23(7) ?
    S1 Cd S3 C6 . . . . 143.09(6) ?
    S4 Cd S3 C6 . . . . -1.72(6) ?
    S2 Cd S3 C6 . . . . 76.43(6) ?
    N3 Cd S4 C6 . . . . 138.13(7) ?
    N4 Cd S4 C6 . . . . 77.20(7) ?
    S1 Cd S4 C6 . . . . -72.77(6) ?
    S3 Cd S4 C6 . . . . 1.71(6) ?
    S2 Cd S4 C6 . . . . -133.59(6) ?
    N4 Cd N3 C11 . . . . 175.46(15) ?
    S1 Cd N3 C11 . . . . -113.83(13) ?
    S4 Cd N3 C11 . . . . 45.48(14) ?
    S3 Cd N3 C11 . . . . 104.86(14) ?
    S2 Cd N3 C11 . . . . -51.79(14) ?
    N4 Cd N3 C15 . . . . -0.80(12) ?
    S1 Cd N3 C15 . . . . 69.92(13) ?
    S4 Cd N3 C15 . . . . -130.78(12) ?
    S3 Cd N3 C15 . . . . -71.39(13) ?
    S2 Cd N3 C15 . . . . 131.96(12) ?
    N3 Cd N4 C16 . . . . 5.64(12) ?
    S1 Cd N4 C16 . . . . -120.06(12) ?
    S4 Cd N4 C16 . . . . 77.17(13) ?
    S3 Cd N4 C16 . . . . 141.13(12) ?
    S2 Cd N4 C16 . . . . -62.79(14) ?
    N3 Cd N4 C17 . . . . 175.54(15) ?
    S1 Cd N4 C17 . . . . 49.84(13) ?
    S4 Cd N4 C17 . . . . -112.93(13) ?
    S3 Cd N4 C17 . . . . -48.97(14) ?
    S2 Cd N4 C17 . . . . 107.11(13) ?
    C2 N1 C1 S2 . . . . 7.9(2) ?
    C3 N1 C1 S2 . . . . -179.35(13) ?
    C2 N1 C1 S1 . . . . -171.46(15) ?
    C3 N1 C1 S1 . . . . 1.3(2) ?
    Cd S2 C1 N1 . . . . 179.38(14) ?
    Cd S2 C1 S1 . . . . -1.23(9) ?
    Cd S1 C1 N1 . . . . -179.36(14) ?
    Cd S1 C1 S2 . . . . 1.26(9) ?
    C1 N1 C3 C5 . . . . -100.74(19) ?
    C2 N1 C3 C5 . . . . 72.2(2) ?
    C1 N1 C3 C4 . . . . 133.84(18) ?
    C2 N1 C3 C4 . . . . -53.2(2) ?
    C7 N2 C6 S3 . . . . -2.8(2) ?
    C8 N2 C6 S3 . . . . -178.74(14) ?
    C7 N2 C6 S4 . . . . 177.74(15) ?
    C8 N2 C6 S4 . . . . 1.8(2) ?
    Cd S3 C6 N2 . . . . -176.65(14) ?
    Cd S3 C6 S4 . . . . 2.79(9) ?
    Cd S4 C6 N2 . . . . 176.64(14) ?
    Cd S4 C6 S3 . . . . -2.79(9) ?
    C6 N2 C8 C10 . . . . 106.5(2) ?
    C7 N2 C8 C10 . . . . -69.5(2) ?
    C6 N2 C8 C9 . . . . -128.48(19) ?
    C7 N2 C8 C9 . . . . 55.5(2) ?
    C15 N3 C11 C12 . . . . 0.9(3) ?
    Cd N3 C11 C12 . . . . -175.40(15) ?
    N3 C11 C12 C13 . . . . -0.7(3) ?
    C11 C12 C13 C14 . . . . 0.0(3) ?
    C12 C13 C14 C15 . . . . 0.4(3) ?
    C11 N3 C15 C14 . . . . -0.4(3) ?
    Cd N3 C15 C14 . . . . 175.94(13) ?
    C11 N3 C15 C16 . . . . -179.77(16) ?
    Cd N3 C15 C16 . . . . -3.45(19) ?
    C13 C14 C15 N3 . . . . -0.3(3) ?
    C13 C14 C15 C16 . . . . 179.07(17) ?
    C17 N4 C16 C20 . . . . -0.5(3) ?
    Cd N4 C16 C20 . . . . 169.56(13) ?
    C17 N4 C16 C15 . . . . -179.46(15) ?
    Cd N4 C16 C15 . . . . -9.43(19) ?
    N3 C15 C16 N4 . . . . 8.4(2) ?
    C14 C15 C16 N4 . . . . -171.00(16) ?
    N3 C15 C16 C20 . . . . -170.60(16) ?
    C14 C15 C16 C20 . . . . 10.0(3) ?
    C16 N4 C17 C18 . . . . -0.1(3) ?
    Cd N4 C17 C18 . . . . -170.09(14) ?
    N4 C17 C18 C19 . . . . 0.6(3) ?
    C17 C18 C19 C20 . . . . -0.5(3) ?
    C18 C19 C20 C16 . . . . -0.1(3) ?
    N4 C16 C20 C19 . . . . 0.5(3) ?
    C15 C16 C20 C19 . . . . 179.47(18) ?
loop_
    _geom_hbond_atom_site_label_D
    _geom_hbond_atom_site_label_H
    _geom_hbond_atom_site_label_A
    _geom_hbond_site_symmetry_A
    _geom_hbond_distance_DH
    _geom_hbond_distance_HA
    _geom_hbond_distance_DA
    _geom_hbond_angle_DHA
    C18 H18 S2 1_455 0.95 2.78 3.712(2) 167
