# Supplementary material for: (2,2′-Bipyridine-κ2 N,N′)bis­(N-isopropyl-N-methyl­dithio­carbamato-κ2 S,S′)cadmium
Source: Acta Crystallogr Sect E Struct Rep Online. 2011 Apr 7;67(Pt 5):m551–2. doi: 10.1107/S1600536811012414 (PMC3089361; doi:10.1107/S1600536811012414)
Supplement: Supplementary file 2 [file e-67-0m551-Isup2.hkl]

#
# h,k,l, Fc-squared, Fo-squared, sigma(Fo-squared) and status flag
#
data_I
_shelx_title ' 1 in space group P 1 21/n 1'
_shelx_refln_list_code          4
_shelx_F_calc_maximum      281.79
_exptl_crystal_F_000      1152.00
_reflns_d_resolution_high  0.7696
 
loop_
 _symmetry_equiv_pos_as_xyz
 'x, y, z'
 '-x+1/2, y+1/2, -z+1/2'
 '-x, -y, -z'
 'x-1/2, -y-1/2, z-1/2'
 
_cell_length_a     9.6061
_cell_length_b    28.6277
_cell_length_c     9.8187
_cell_angle_alpha  90.000
_cell_angle_beta  112.860
_cell_angle_gamma  90.000
 
_shelx_F_squared_multiplier     1.000
 
loop_
 _refln_index_h
 _refln_index_k
 _refln_index_l
 _refln_F_squared_calc
 _refln_F_squared_meas
 _refln_F_squared_sigma
 _refln_observed_status
   2   0   0    23992.25    24304.00    238.44 o
   4   0   0    42555.32    42138.75    640.61 o
   6   0   0    13879.19    14669.98    205.82 o
   8   0   0       37.11       39.82     12.14 o
  10   0   0      709.41      666.16     40.25 o
   1   1   0    41756.05    40017.73    346.99 o
   2   1   0      355.46      356.25      9.60 o
   3   1   0        3.35       11.23      2.71 o
   4   1   0     6324.04     6145.93     57.98 o
   5   1   0     4551.10     4432.89     53.57 o
   6   1   0      380.45      349.61     11.15 o
   7   1   0     2527.89     2478.27     45.15 o
   8   1   0      557.25      554.92     21.31 o
   9   1   0      478.58      468.73     23.35 o
  10   1   0     1592.50     1611.48     44.07 o
  11   1   0       13.39       14.98     12.15 o
   1   2   0    23091.11    23134.58    189.49 o
   2   2   0     5445.77     5463.51     53.62 o
   3   2   0    48305.19    47653.12    429.55 o
   4   2   0     1254.55     1211.33     20.49 o
   5   2   0     2209.18     2293.90     30.50 o
   6   2   0      257.92      283.57     11.01 o
   7   2   0     1449.22     1469.43     27.13 o
   8   2   0       61.99       67.78      9.72 o
   9   2   0     1441.97     1440.02     40.74 o
  10   2   0       32.78       30.82     12.58 o
  11   2   0      540.63      458.81     27.74 o
   1   3   0     2982.42     3255.93     27.34 o
   2   3   0    19122.97    18937.08    172.49 o
   3   3   0      443.85      452.73      8.26 o
   4   3   0     9371.83     9305.68    104.39 o
   5   3   0     8324.31     8156.33     73.45 o
   6   3   0      674.30      676.08     15.25 o
   7   3   0      450.01      427.31     15.60 o
   8   3   0     1334.93     1256.49     35.31 o
   9   3   0      269.93      248.99     17.65 o
  10   3   0     1926.41     1840.31     52.11 o
  11   3   0        0.69       -0.69     13.18 o
   0   4   0    40412.23    39545.63    561.67 o
   1   4   0      450.56      434.13      7.37 o
   2   4   0    14082.34    14416.87    103.17 o
   3   4   0     1534.88     1529.31     25.28 o
   4   4   0    26276.46    27322.74    210.41 o
   5   4   0     1210.80     1298.51     23.93 o
   6   4   0    12966.87    13347.11    120.57 o
   7   4   0      115.83      127.35      9.57 o
   8   4   0      375.91      341.76     18.71 o
   9   4   0        7.04       -5.25      9.61 o
  10   4   0       81.83       72.64     13.12 o
  11   4   0        1.46      -11.62     12.09 o
   1   5   0     1526.35     1709.03     26.39 o
   2   5   0    14600.38    14393.63    122.32 o
   3   5   0     1557.15     1517.81     17.50 o
   4   5   0     7102.96     7235.10     65.75 o
   5   5   0     1442.61     1457.10     23.30 o
   6   5   0      410.21      444.89     14.81 o
   7   5   0     5646.64     5681.02     74.06 o
   8   5   0     1431.21     1406.25     37.61 o
   9   5   0     1863.35     1868.37     46.55 o
  10   5   0       89.60       84.52     13.54 o
  11   5   0      205.32      242.00     23.81 o
   0   6   0     5280.71     5289.54     55.30 o
   1   6   0    60943.46    60645.09    608.53 o
   2   6   0      114.27      113.55      4.47 o
   3   6   0    79403.72    77939.88    919.21 o
   4   6   0     1863.62     1874.49     22.40 o
   5   6   0      255.21      293.81     10.19 o
   6   6   0       98.01      108.10      8.44 o
   7   6   0     1638.76     1640.82     34.88 o
   8   6   0      950.48      981.17     31.40 o
   9   6   0       93.59       73.12     11.13 o
  10   6   0      165.35      156.50     16.68 o
  11   6   0      103.32       99.62     18.84 o
   1   7   0     1707.08     1744.13     19.30 o
   2   7   0     6070.54     6102.71     58.78 o
   3   7   0      103.24      124.10      5.74 o
   4   7   0    15891.70    16229.79    164.44 o
   5   7   0      280.10      210.41      9.25 o
   6   7   0        4.83        1.00      3.75 o
   7   7   0      730.59      718.33     23.52 o
   8   7   0      692.35      651.73     27.55 o
   9   7   0        9.81        6.81     10.70 o
  10   7   0      912.93      901.56     36.58 o
  11   7   0        2.22        2.40     14.47 o
   0   8   0    68327.09    64118.64    971.40 o
   1   8   0     3604.85     3722.70     53.83 o
   2   8   0     3395.65     3168.70     45.52 o
   3   8   0      684.11      783.94     13.65 o
   4   8   0      977.71      908.04     15.72 o
   5   8   0       41.36       30.51      3.32 o
   6   8   0     4824.12     4890.95     65.69 o
   7   8   0      472.85      442.92     18.51 o
   8   8   0     1985.03     1940.57     44.46 o
   9   8   0      121.43      125.32     18.82 o
  10   8   0        2.20        1.05     12.89 o
  11   8   0      280.00      223.42     27.06 o
   1   9   0      563.05      541.08     11.31 o
   2   9   0    28539.91    28458.89    290.83 o
   3   9   0     4072.64     4139.34     54.61 o
   4   9   0     5272.01     5315.74     52.56 o
   5   9   0       31.77       22.23      3.35 o
   6   9   0      873.36      875.66     20.74 o
   7   9   0     6274.89     6444.76     85.50 o
   8   9   0      754.77      759.12     28.89 o
   9   9   0     1040.39     1057.46     37.30 o
  10   9   0        0.62        8.03     11.57 o
  11   9   0      273.77      291.42     35.84 o
   0  10   0     1022.31     1045.29     22.62 o
   1  10   0    23726.32    23367.97    255.93 o
   2  10   0      872.01      890.71     17.58 o
   3  10   0    20786.27    20453.86    150.91 o
   4  10   0      973.51     1052.31     17.59 o
   5  10   0      518.10      533.67     13.22 o
   6  10   0      139.66      133.34      8.73 o
   7  10   0      914.59      901.59     27.37 o
   8  10   0      286.38      295.91     18.45 o
   9  10   0      579.10      531.10     26.75 o
  10  10   0      124.67      123.57     15.47 o
  11  10   0      307.29      347.25     38.00 o
   1  11   0     3046.96     3216.80     32.83 o
   2  11   0        7.21       19.41      4.67 o
   3  11   0      253.35      228.54      7.80 o
   4  11   0     4187.27     4039.95     42.31 o
   5  11   0     3270.28     3489.66     50.64 o
   6  11   0     4961.58     5045.63     62.10 o
   7  11   0      164.31      148.91     12.58 o
   8  11   0      858.40      804.29     30.30 o
   9  11   0       37.88       35.44     11.72 o
  10  11   0     2501.13     2628.43     68.82 o
   0  12   0    57961.23    55245.49    585.40 o
   1  12   0      492.19      529.57     11.32 o
   2  12   0    15537.57    15675.61    153.20 o
   3  12   0      307.11      323.24     11.07 o
   4  12   0     7957.66     8492.66     79.61 o
   5  12   0     3295.10     3233.37     44.00 o
   6  12   0     5786.69     5943.23     72.51 o
   7  12   0      634.39      655.06     24.05 o
   8  12   0     1106.28     1086.34     35.40 o
   9  12   0      523.83      503.82     27.78 o
  10  12   0        0.67       34.88     15.07 o
   1  13   0     5742.44     5498.75     56.16 o
   2  13   0     3041.27     2809.18     49.52 o
   3  13   0      953.72      918.87     19.53 o
   4  13   0      796.48      814.00     16.84 o
   5  13   0     1519.79     1572.43     33.83 o
   6  13   0       67.91       74.19      8.51 o
   7  13   0     4363.57     4369.52     69.15 o
   8  13   0       40.76       49.97     10.57 o
   9  13   0     1083.80     1030.63     39.90 o
  10  13   0       11.97        9.21     19.03 o
   0  14   0        6.90       12.05      5.83 o
   1  14   0     4826.23     5073.21     53.99 o
   2  14   0      875.69      899.61     24.69 o
   3  14   0     9272.40     9396.88     95.48 o
   4  14   0       89.34       96.51      7.43 o
   5  14   0     3637.72     3814.48     63.44 o
   6  14   0      453.03      473.84     19.05 o
   7  14   0        6.11        9.51      8.19 o
   8  14   0      457.49      415.86     22.43 o
   9  14   0      798.92      722.99     36.76 o
  10  14   0        1.95       37.84     16.03 o
   1  15   0      181.81      141.86      7.17 o
   2  15   0      102.32      150.62     10.46 o
   3  15   0       67.67       51.26      6.32 o
   4  15   0     5799.24     5979.34     73.45 o
   5  15   0      533.26      509.54     16.63 o
   6  15   0     3426.65     3480.13     59.15 o
   7  15   0       59.51       46.57      8.82 o
   8  15   0      694.40      652.07     28.48 o
   9  15   0        6.16      -18.41     14.25 o
  10  15   0     2764.81     2813.14     78.05 o
   0  16   0    18991.87    18997.69    266.75 o
   1  16   0      733.55      793.42     18.42 o
   2  16   0     1609.67     1459.98     31.09 o
   3  16   0      994.90      989.51     24.25 o
   4  16   0     2018.65     1936.56     34.09 o
   5  16   0      942.70      990.37     24.08 o
   6  16   0     2116.97     2166.85     48.75 o
   7  16   0        7.77        3.25      8.72 o
   8  16   0      944.82      961.95     37.34 o
   9  16   0      260.63      266.92     23.58 o
  10  16   0       43.96       36.11     20.16 o
   1  17   0     2154.13     2106.65     33.32 o
   2  17   0      431.57      452.78     13.89 o
   3  17   0     4324.18     4254.74     66.27 o
   4  17   0       11.28       14.98      5.47 o
   5  17   0     1374.78     1378.92     29.56 o
   6  17   0        7.41       10.15      8.46 o
   7  17   0     4270.66     4453.24     75.83 o
   8  17   0       17.13       13.13     11.46 o
   9  17   0      724.66      771.72     38.33 o
  10  17   0      127.73      113.83     26.10 o
   0  18   0      401.82      356.22     21.74 o
   1  18   0       65.61       52.44      6.38 o
   2  18   0     1883.55     1819.67     34.79 o
   3  18   0     1168.26     1154.56     31.14 o
   4  18   0      151.14      130.63      9.47 o
   5  18   0     2116.24     2142.60     41.47 o
   6  18   0      430.45      378.91     20.39 o
   7  18   0      119.93      105.98     14.88 o
   8  18   0      916.71      868.49     37.96 o
   9  18   0      803.65      760.48     41.18 o
  10  18   0       39.19       59.36     24.18 o
   1  19   0      795.43      783.37     20.01 o
   2  19   0      769.60      753.35     20.35 o
   3  19   0      321.88      303.86     15.64 o
   4  19   0     4315.13     4370.19     67.01 o
   5  19   0       22.95       23.04      6.88 o
   6  19   0     2710.36     2715.63     57.66 o
   7  19   0      496.98      483.62     25.75 o
   8  19   0      748.00      726.25     35.31 o
   9  19   0       15.90      -23.56     15.71 o
   0  20   0     4749.86     4698.61     87.84 o
   1  20   0      286.32      249.38     12.15 o
   2  20   0     1542.58     1555.75     32.41 o
   3  20   0     3559.48     3551.71     59.36 o
   4  20   0       52.32       38.33      7.14 o
   5  20   0     1430.31     1418.56     36.26 o
   6  20   0      932.04      905.85     35.36 o
   7  20   0      392.79      421.91     24.93 o
   8  20   0     1019.38      997.15     41.82 o
   9  20   0       94.31      116.59     20.50 o
   1  21   0     1061.71     1060.42     29.79 o
   2  21   0        5.36        1.71      6.95 o
   3  21   0      426.72      412.04     19.21 o
   4  21   0       40.49       36.31      7.22 o
   5  21   0      431.11      434.66     20.27 o
   6  21   0       14.14       23.42     10.83 o
   7  21   0     4480.83     4766.54     93.55 o
   8  21   0       23.40       15.39     17.94 o
   9  21   0     1028.62     1000.18     51.50 o
   0  22   0     1087.66     1069.11     44.47 o
   1  22   0      936.09      943.32     26.50 o
   2  22   0      363.40      315.13     17.72 o
   3  22   0     2371.33     2388.24     48.42 o
   4  22   0      354.86      337.60     16.68 o
   5  22   0      688.79      694.74     28.63 o
   6  22   0     1065.05     1040.68     38.99 o
   7  22   0      148.09      102.62     19.52 o
   8  22   0      391.85      379.13     26.95 o
   9  22   0      457.85      436.51     48.52 o
   1  23   0       58.49       64.94      8.50 o
   2  23   0     2365.70     2251.50     49.95 o
   3  23   0        0.42       -5.13      8.15 o
   4  23   0     6616.63     6763.74     95.20 o
   5  23   0      119.72       98.61     11.52 o
   6  23   0      942.57      930.56     37.31 o
   7  23   0       34.61       20.23     13.22 o
   8  23   0      853.48      841.63     42.94 o
   9  23   0        7.76      -47.39     41.62 o
   0  24   0      269.72      293.19     21.00 o
   1  24   0     2246.46     2252.43     44.80 o
   2  24   0      240.34      230.41     16.51 o
   3  24   0     4299.81     4331.83     86.49 o
   4  24   0      337.12      346.93     25.45 o
   5  24   0      887.69      836.66     34.69 o
   6  24   0      810.93      766.72     37.53 o
   7  24   0       30.73       31.35     17.83 o
   8  24   0     1025.11     1061.83     53.84 o
   1  25   0     2545.77     2433.62     50.86 o
   2  25   0      253.69      246.67     17.85 o
   3  25   0     1448.54     1427.04     39.15 o
   4  25   0        6.68       14.72     10.67 o
   5  25   0      565.83      535.34     30.52 o
   6  25   0      467.46      478.37     50.12 o
   7  25   0     3218.67     3281.56     93.51 o
   8  25   0      142.48      108.26     32.06 o
   0  26   0     8706.65     8940.26    202.14 o
   1  26   0      424.90      412.42     20.93 o
   2  26   0     3341.16     3294.05     66.44 o
   3  26   0     2167.96     2084.14     49.03 o
   4  26   0      640.36      672.62     31.44 o
   5  26   0      514.19      515.96     31.33 o
   6  26   0     2173.36     2197.97     84.28 o
   7  26   0       28.17       26.69     16.98 o
   8  26   0       43.02       54.54     36.19 o
   1  27   0     1630.44     1653.65     42.78 o
   2  27   0     1028.69     1008.73     35.43 o
   3  27   0       21.77       15.16      9.22 o
   4  27   0     2349.03     2344.63     61.93 o
   5  27   0      179.71      140.47     20.45 o
   6  27   0      278.20      224.88     25.04 o
   7  27   0      188.06      133.52     21.56 o
   0  28   0      767.46      721.81     41.74 o
   1  28   0      204.65      230.26     17.41 o
   2  28   0      309.19      300.66     22.42 o
   3  28   0     2556.68     2621.82     62.70 o
   4  28   0        0.67      -13.62     13.21 o
   5  28   0      540.96      513.95     32.58 o
   6  28   0      688.83      781.52     44.82 o
   7  28   0      360.83      315.63     37.84 o
   1  29   0     3679.27     3808.62     77.35 o
   2  29   0       64.40       52.72     13.36 o
   3  29   0      115.23      112.77     15.38 o
   4  29   0      326.89      336.95     26.71 o
   5  29   0     1592.57     1640.56     59.03 o
   6  29   0      145.59      156.60     22.47 o
   7  29   0     2658.01     2776.42    109.58 o
   0  30   0     5111.94     5342.14    145.13 o
   1  30   0       40.32       71.40     13.37 o
   2  30   0      586.75      619.90     34.31 o
   3  30   0       25.39       23.86     11.25 o
   4  30   0      965.72      975.05     45.86 o
   5  30   0      191.74      181.80     26.90 o
   6  30   0     1626.09     1671.58     68.38 o
   1  31   0        5.26        9.30     13.31 o
   2  31   0      386.46      404.04     31.52 o
   3  31   0        2.47       11.51     11.94 o
   4  31   0     2116.69     2135.07     69.11 o
   5  31   0       53.78       21.03     15.24 o
   6  31   0      540.57      559.18     66.97 o
   0  32   0     1052.07     1022.17     60.38 o
   1  32   0      568.38      549.05     34.75 o
   2  32   0      248.76      216.22     21.58 o
   3  32   0     3106.22     3094.47     74.20 o
   4  32   0       42.00       30.47     16.73 o
   5  32   0      736.87      703.62     44.61 o
   1  33   0     1494.16     1387.26     55.37 o
   2  33   0      263.88      286.73     26.85 o
   3  33   0       50.61       44.03     13.88 o
   4  33   0      273.28      226.95     29.26 o
   5  33   0      805.09      703.90    110.11 o
   0  34   0      894.42      949.04     60.41 o
   1  34   0       45.52       61.57     15.53 o
   2  34   0      275.24      225.21     22.98 o
   3  34   0       98.69       77.35     16.64 o
   4  34   0       82.98       89.47     28.47 o
   1  35   0        1.02        1.19     14.66 o
   2  35   0     1963.39     2061.23     66.86 o
   3  35   0      104.32      112.61     39.90 o
   0  36   0       40.94       23.84     27.09 o
   1  36   0      875.38      825.85     69.42 o
   2  36   0       47.73       45.68     32.05 o
   1  37   0      889.07      973.92     91.06 o
 -11   0   1      817.16      814.78     46.21 o
  -9   0   1     3477.42     3347.25     94.77 o
  -7   0   1     1174.36     1259.58     43.86 o
  -5   0   1    23343.05    23939.43    357.36 o
  -3   0   1     3046.70     3164.07     63.68 o
  -1   0   1       51.68       64.74      4.35 o
   1   0   1       42.60       28.40      4.05 o
   3   0   1    15626.47    14836.69    229.08 o
   5   0   1     3376.32     3117.70     77.27 o
   7   0   1     1685.02     1771.91     53.00 o
   9   0   1     6221.56     6708.51    134.12 o
  11   0   1     1266.95     1245.72    148.29 o
 -11   1   1      115.30       98.85     12.74 o
 -10   1   1     1742.10     1698.66     50.14 o
  -9   1   1       12.32       18.27     12.44 o
  -8   1   1     1111.66     1057.88     33.33 o
  -7   1   1     4121.97     4080.56     60.46 o
  -6   1   1     2016.88     1963.62     25.88 o
  -5   1   1     8594.86     8932.86    111.31 o
  -4   1   1    15628.95    15898.79    204.28 o
  -3   1   1      655.07      660.36     12.57 o
  -2   1   1    21077.92    21520.50    248.77 o
  -1   1   1    38584.12    37443.49    370.51 o
   0   1   1    11369.36    11470.41     93.03 o
   1   1   1     4255.17     4375.13     38.38 o
   2   1   1     3244.92     3077.01     32.62 o
   3   1   1     5196.13     5216.15     55.91 o
   4   1   1      575.30      559.90     12.30 o
   5   1   1     7827.29     7984.03     82.40 o
   6   1   1      861.48      887.76     19.10 o
   7   1   1     3145.66     3068.30     49.25 o
   8   1   1     1178.80     1168.04     30.68 o
   9   1   1        3.77       17.31     10.65 o
  10   1   1     3317.84     3388.68     73.81 o
  11   1   1      584.33      531.16    180.28 o
 -11   2   1       23.20       10.48     11.64 o
 -10   2   1      371.32      376.53     22.65 o
  -9   2   1      336.29      311.45     19.04 o
  -8   2   1     1670.59     1772.91     42.01 o
  -7   2   1       28.47       36.78      7.47 o
  -6   2   1     2787.70     2791.13     35.12 o
  -5   2   1      215.28      261.52      8.23 o
  -4   2   1     3253.22     3533.56     39.90 o
  -3   2   1        8.99       17.49      3.02 o
  -2   2   1    20506.82    20662.49    250.56 o
  -1   2   1     1582.28     1645.47     22.54 o
   0   2   1    19626.61    19057.31    180.74 o
   1   2   1     2340.83     2455.02     23.40 o
   2   2   1      350.24      352.90      6.41 o
   3   2   1     4075.42     4226.44     40.30 o
   4   2   1    10104.19     9923.87     87.30 o
   5   2   1       13.65       16.97      4.21 o
   6   2   1    12070.65    12050.66    118.82 o
   7   2   1      433.64      438.53     16.31 o
   8   2   1     1275.79     1231.89     33.81 o
   9   2   1        2.44        1.42      9.89 o
  10   2   1      739.66      781.15     34.66 o
  11   2   1       13.66       18.37     41.03 o
 -11   3   1       13.74        3.81     12.75 o
 -10   3   1      268.65      311.36     20.00 o
  -9   3   1      420.96      418.75     22.03 o
  -8   3   1      328.23      333.83     19.53 o
  -7   3   1     8594.15     8649.42    113.89 o
  -6   3   1     1139.49     1095.95     24.10 o
  -5   3   1     4478.74     4856.13     50.69 o
  -4   3   1     7889.03     8011.86     71.18 o
  -3   3   1     8912.47     8846.95     94.29 o
  -2   3   1     3397.07     3364.46     48.04 o
  -1   3   1    28047.03    27704.25    309.98 o
   0   3   1      967.31      940.04     12.16 o
   1   3   1    20843.77    21047.95    158.99 o
   2   3   1      373.10      340.97      6.94 o
   3   3   1     4909.88     4899.58     50.91 o
   4   3   1     4856.55     5097.92     61.85 o
   5   3   1     2376.97     2451.50     29.46 o
   6   3   1      985.43      925.10     19.95 o
   7   3   1     1779.79     1766.20     33.89 o
   8   3   1      614.74      653.19     22.89 o
   9   3   1       94.87       77.64     12.51 o
  10   3   1     1383.19     1578.67     54.53 o
  11   3   1      573.18      586.99    101.12 o
 -11   4   1     1200.37     1118.38     42.26 o
 -10   4   1      657.84      658.66     29.82 o
  -9   4   1      489.41      489.53     23.69 o
  -8   4   1      638.81      564.68     24.78 o
  -7   4   1     1855.42     1899.08     34.82 o
  -6   4   1       79.81       71.39      6.32 o
  -5   4   1     9343.71     9457.39    131.38 o
  -4   4   1      501.39      628.91     12.81 o
  -3   4   1    11322.00    11534.80    140.28 o
  -2   4   1     3197.30     3282.30     35.39 o
  -1   4   1    16278.35    15614.31    146.49 o
   0   4   1     1336.84     1290.36     14.89 o
   1   4   1    20945.21    20685.41    189.81 o
   2   4   1        0.62        3.92      2.75 o
   3   4   1    21201.73    20763.07    222.01 o
   4   4   1       16.54       16.67      3.64 o
   5   4   1     4953.71     4805.42     51.84 o
   6   4   1      180.27      174.12      7.46 o
   7   4   1     2747.18     2898.62     42.75 o
   8   4   1       48.99       56.75      9.42 o
   9   4   1     3647.41     3642.88     76.54 o
  10   4   1      143.33      155.71     18.41 o
  11   4   1      352.81      284.46     69.55 o
 -11   5   1      136.57       97.86     14.97 o
 -10   5   1      769.66      770.72     31.48 o
  -9   5   1        5.92       18.74     10.28 o
  -8   5   1      996.94      947.65     32.26 o
  -7   5   1     2325.59     2275.65     39.05 o
  -6   5   1     2856.03     2868.36     41.70 o
  -5   5   1     4263.62     4545.55     47.52 o
  -4   5   1    26697.97    26477.71    237.26 o
  -3   5   1     4119.96     4078.18     43.58 o
  -2   5   1     1724.09     1757.12     22.62 o
  -1   5   1    39143.68    37560.98    335.78 o
   0   5   1    30371.35    30416.18    329.34 o
   1   5   1    12086.60    12129.53    118.27 o
   2   5   1    13677.02    13416.64    135.77 o
   3   5   1      140.00      117.82      5.42 o
   4   5   1      957.67     1043.26     18.00 o
   5   5   1      426.29      369.12     10.89 o
   6   5   1      981.86      936.21     19.83 o
   7   5   1     3129.81     3166.44     47.92 o
   8   5   1      590.76      578.51     22.95 o
   9   5   1      372.43      315.56     20.87 o
  10   5   1      524.77      562.53     29.61 o
 -11   6   1       88.39      108.14     15.55 o
 -10   6   1      325.10      368.70     22.66 o
  -9   6   1       68.93       81.84     14.97 o
  -8   6   1     3530.86     3682.58     67.66 o
  -7   6   1      208.18      211.03     12.43 o
  -6   6   1     2108.23     2181.29     30.95 o
  -5   6   1       79.78       88.40      5.46 o
  -4   6   1     5999.77     6196.68     69.07 o
  -3   6   1     1255.98     1272.86     18.44 o
  -2   6   1     4046.55     3984.03     37.17 o
  -1   6   1     1046.60      996.47     16.12 o
   0   6   1      337.03      298.98      6.59 o
   1   6   1     1476.44     1557.98     18.37 o
   2   6   1     7995.68     7951.99     82.69 o
   3   6   1     2931.29     2958.68     32.45 o
   4   6   1       45.79       38.89      3.62 o
   5   6   1       29.24       24.35      3.82 o
   6   6   1     6042.78     6051.81     67.64 o
   7   6   1      360.31      342.61     15.04 o
   8   6   1     1569.00     1543.77     40.36 o
   9   6   1       13.97       11.79     10.65 o
  10   6   1      250.16      283.93     21.45 o
 -11   7   1       82.06       85.96     14.84 o
 -10   7   1      327.07      322.23     21.18 o
  -9   7   1     3087.96     2836.19     61.95 o
  -8   7   1      960.58      906.26     29.03 o
  -7   7   1     8587.38     8626.46     98.81 o
  -6   7   1      553.21      570.13     13.72 o
  -5   7   1      639.78      592.82     13.67 o
  -4   7   1     5058.00     4927.95     54.17 o
  -3   7   1    17072.03    16752.08    155.15 o
  -2   7   1      582.05      569.46     13.26 o
  -1   7   1    21726.25    21734.23    255.47 o
   0   7   1     3175.53     3222.64     41.38 o
   1   7   1     2105.52     2168.19     25.54 o
   2   7   1     8588.47     8538.54     73.69 o
   3   7   1     3330.58     3262.08     35.61 o
   4   7   1      428.19      404.89     10.46 o
   5   7   1      100.54      110.66      5.62 o
   6   7   1       85.13       93.37      8.11 o
   7   7   1     1617.34     1539.80     32.06 o
   8   7   1     1171.95     1107.79     35.85 o
   9   7   1      149.77      169.10     16.11 o
  10   7   1     1282.86     1246.03     43.51 o
 -11   8   1      484.50      433.68     28.32 o
 -10   8   1      787.72      750.39     32.82 o
  -9   8   1      441.11      451.81     24.75 o
  -8   8   1      728.39      656.52     25.91 o
  -7   8   1      206.01      261.80     14.52 o
  -6   8   1       14.68       15.42      3.81 o
  -5   8   1    10813.55    10770.78    120.27 o
  -4   8   1     8492.01     8965.05     93.17 o
  -3   8   1     6852.80     6813.41     71.17 o
  -2   8   1     1064.19     1060.96     15.95 o
  -1   8   1      405.58      434.29      8.90 o
   0   8   1     1279.56     1242.05     18.73 o
   1   8   1    15327.57    14760.27    115.43 o
   2   8   1       21.98       22.31      3.49 o
   3   8   1    21740.60    20800.18    217.64 o
   4   8   1     2475.74     2494.36     33.73 o
   5   8   1      689.79      652.14     13.28 o
   6   8   1      938.78      914.57     23.13 o
   7   8   1     2058.81     2127.10     40.12 o
   8   8   1        8.11        8.00      9.76 o
   9   8   1     2504.49     2514.95     59.45 o
  10   8   1       60.83       56.24     13.82 o
 -11   9   1      318.20      326.46     27.36 o
 -10   9   1     1148.15     1143.51     40.89 o
  -9   9   1      681.81      633.34     28.32 o
  -8   9   1      167.54      191.75     15.69 o
  -7   9   1     4191.89     4230.43     75.66 o
  -6   9   1     4165.56     4182.11     56.32 o
  -5   9   1     1375.05     1468.74     30.22 o
  -4   9   1    19363.24    19586.05    208.41 o
  -3   9   1     1172.30      969.22     15.70 o
  -2   9   1     7121.01     7301.14    115.64 o
  -1   9   1    14299.69    14391.74    128.42 o
   0   9   1    16704.47    16932.47    206.73 o
   1   9   1      204.54      213.42      6.27 o
   2   9   1    12136.58    11804.04    111.20 o
   3   9   1       14.92       26.94      4.85 o
   4   9   1      206.16      212.15      9.63 o
   5   9   1     1147.54     1228.04     19.66 o
   6   9   1      266.81      248.98     12.47 o
   7   9   1     2303.03     2186.75     61.14 o
   8   9   1       80.85       70.35     11.43 o
   9   9   1      245.13      238.85     18.66 o
  10   9   1      485.49      462.24     26.56 o
 -11  10   1     1542.60     1660.96     62.96 o
 -10  10   1      456.39      442.34     28.36 o
  -9  10   1        0.24       -0.95     11.55 o
  -8  10   1     6485.90     6846.82    107.45 o
  -7  10   1     4058.03     3941.28     70.01 o
  -6  10   1     1300.73     1235.89     24.77 o
  -5  10   1       57.71       37.40      3.97 o
  -4  10   1     6467.02     6390.24     85.73 o
  -3  10   1      185.02      197.44      8.75 o
  -2  10   1    14748.50    14698.00    212.05 o
  -1  10   1     1764.50     1890.65     35.62 o
   0  10   1      244.77      184.97      5.98 o
   1  10   1      100.09      118.85      5.09 o
   2  10   1      325.54      278.40      8.56 o
   3  10   1      677.56      678.66     16.52 o
   4  10   1     2897.24     3041.83     37.92 o
   5  10   1       26.27       19.94      5.26 o
   6  10   1     6193.53     6356.08     75.67 o
   7  10   1      514.23      490.32     22.69 o
   8  10   1     1339.63     1295.84     39.22 o
   9  10   1       15.40       18.38     11.25 o
  10  10   1      210.43      250.03     20.76 o
 -11  11   1       91.44       70.38     21.08 o
 -10  11   1       11.08       12.88     14.38 o
  -9  11   1     1338.80     1297.79     43.54 o
  -8  11   1      639.78      641.13     26.49 o
  -7  11   1     8394.13     8527.28    110.09 o
  -6  11   1        2.93        2.97      5.96 o
  -5  11   1     1945.22     2028.45     26.41 o
  -4  11   1     7756.02     8181.97     77.98 o
  -3  11   1    12516.63    12545.86    157.34 o
  -2  11   1    10817.19    11681.52    110.64 o
  -1  11   1    30837.54    29936.38    372.99 o
   0  11   1      783.16      746.33     12.72 o
   1  11   1      445.50      434.91     10.35 o
   2  11   1    11067.06    11351.81     97.06 o
   3  11   1     6658.52     6818.97     68.44 o
   4  11   1     1208.42     1307.32     23.23 o
   5  11   1     3386.43     3385.55     46.77 o
   6  11   1      371.46      363.27     16.04 o
   7  11   1      374.45      357.92     19.64 o
   8  11   1      593.71      614.32     27.18 o
   9  11   1       46.03       48.64     11.60 o
  10  11   1      465.46      457.92     27.13 o
 -11  12   1     1193.12     1187.22     63.13 o
 -10  12   1      418.76      424.00     28.17 o
  -9  12   1      647.67      671.31     34.07 o
  -8  12   1      341.87      364.45     20.50 o
  -7  12   1      716.74      733.93     25.30 o
  -6  12   1       74.42       60.10      9.87 o
  -5  12   1    10055.48    10326.73    108.34 o
  -4  12   1      390.95      405.22     12.65 o
  -3  12   1     5912.24     6265.69     69.05 o
  -2  12   1     2456.58     2576.67     44.09 o
  -1  12   1        0.83        7.59      2.92 o
   0  12   1    15280.21    14941.79    202.50 o
   1  12   1    12521.97    12399.54    155.86 o
   2  12   1     1456.70     1560.16     24.38 o
   3  12   1     8311.97     8638.85     84.37 o
   4  12   1     4999.41     4983.73     56.82 o
   5  12   1      477.45      492.84     16.07 o
   6  12   1     2097.24     2081.06     39.69 o
   7  12   1     1862.25     1818.41     44.91 o
   8  12   1      401.70      351.67     21.04 o
   9  12   1     1944.60     1895.06     52.13 o
  10  12   1      251.76      284.55     24.28 o
 -11  13   1      188.02      160.12     30.20 o
 -10  13   1     2372.95     2419.16     66.34 o
  -9  13   1      262.99      288.08     23.42 o
  -8  13   1      496.46      444.17     22.75 o
  -7  13   1     3434.84     3433.51     58.78 o
  -6  13   1     7087.67     6981.94     83.88 o
  -5  13   1      140.43      136.15      7.90 o
  -4  13   1    13610.10    13320.81    125.36 o
  -3  13   1     2577.01     2652.90     41.84 o
  -2  13   1      272.35      264.01      9.65 o
  -1  13   1      274.82      221.38      8.27 o
   0  13   1     4946.89     4856.38     48.43 o
   1  13   1        3.43        2.12      3.47 o
   2  13   1     8904.47     8940.34     85.03 o
   3  13   1      128.99      129.39      8.26 o
   4  13   1       14.92       18.08      4.47 o
   5  13   1       63.45       54.15      6.71 o
   6  13   1      241.38      244.48     13.85 o
   7  13   1     1635.05     1572.92     41.89 o
   8  13   1      886.27      881.37     33.11 o
   9  13   1      255.57      254.43     21.41 o
  10  13   1      709.42      716.73     40.68 o
 -10  14   1      329.47      384.64     28.73 o
  -9  14   1       24.26       17.26     12.64 o
  -8  14   1     2975.47     3215.43     76.13 o
  -7  14   1     2599.46     2627.70     50.75 o
  -6  14   1     2087.54     2125.18     39.96 o
  -5  14   1      917.86      936.91     27.25 o
  -4  14   1     1774.44     1847.17     30.82 o
  -3  14   1      118.98      111.31      8.22 o
  -2  14   1    12309.07    12594.99    173.74 o
  -1  14   1     1735.71     1938.98     27.71 o
   0  14   1     4832.39     4553.78     64.88 o
   1  14   1     2895.19     3132.18     39.25 o
   2  14   1      199.57      212.94      9.17 o
   3  14   1     5973.77     5830.53     65.32 o
   4  14   1     3202.86     3205.19     44.84 o
   5  14   1      379.75      380.37     15.38 o
   6  14   1     2967.96     2961.41     53.40 o
   7  14   1     1232.81     1195.15     36.69 o
   8  14   1       90.05       66.84     13.36 o
   9  14   1     1025.28      944.09     38.79 o
  10  14   1       93.24      107.60     21.15 o
 -10  15   1      663.94      741.11     39.38 o
  -9  15   1     1285.90     1221.73     47.29 o
  -8  15   1       62.59       63.63     12.47 o
  -7  15   1     6065.10     6216.41    101.94 o
  -6  15   1      319.12      259.52     14.46 o
  -5  15   1     1792.67     1772.24     30.60 o
  -4  15   1      750.79      696.05     18.39 o
  -3  15   1     7964.58     7674.07     88.90 o
  -2  15   1      308.95      321.11     11.45 o
  -1  15   1    31378.81    30655.20    392.42 o
   0  15   1     1745.08     1874.99     31.20 o
   1  15   1      636.32      559.26     15.26 o
   2  15   1      243.73      271.47     10.26 o
   3  15   1     8239.08     8012.30     83.81 o
   4  15   1       49.84       57.74      7.23 o
   5  15   1     3772.23     3803.14     55.29 o
   6  15   1      675.93      630.84     24.59 o
   7  15   1      135.69      130.49     13.65 o
   8  15   1        1.21        5.07     10.67 o
   9  15   1       28.70       21.76     13.58 o
  10  15   1      566.52      557.11     43.71 o
 -10  16   1     1159.43     1143.49     49.12 o
  -9  16   1      602.66      648.60     34.96 o
  -8  16   1     1533.18     1343.96     46.04 o
  -7  16   1     2325.90     2281.73     65.84 o
  -6  16   1       44.43       48.66      7.72 o
  -5  16   1    11859.42    12294.94    128.54 o
  -4  16   1      190.48      207.53     10.40 o
  -3  16   1        4.66        3.02      7.26 o
  -2  16   1       38.33       46.36      5.22 o
  -1  16   1     7247.22     7385.39     79.17 o
   0  16   1     4902.25     4661.52     56.59 o
   1  16   1     1227.24     1186.12     23.75 o
   2  16   1      313.33      283.35     11.64 o
   3  16   1     3241.38     3131.70     47.73 o
   4  16   1     5236.41     5134.36     68.26 o
   5  16   1      264.48      247.77     13.25 o
   6  16   1     3796.14     3857.72     66.84 o
   7  16   1      678.74      634.06     28.43 o
   8  16   1       79.46       43.46     11.15 o
   9  16   1      830.46      866.01     41.27 o
 -10  17   1     1772.14     1910.95     64.07 o
  -9  17   1       32.00        7.15     13.52 o
  -8  17   1       21.43       13.53     13.52 o
  -7  17   1        4.75        9.21      9.74 o
  -6  17   1     3996.40     3992.68     62.97 o
  -5  17   1      341.03      343.26     14.75 o
  -4  17   1    12571.20    12486.08    130.58 o
  -3  17   1      557.30      435.14     17.15 o
  -2  17   1      969.13      928.22     18.07 o
  -1  17   1     8135.72     8325.90     82.27 o
   0  17   1    10686.33    10756.37    131.91 o
   1  17   1     1865.47     2102.88     35.40 o
   2  17   1     5699.68     5467.31     69.68 o
   3  17   1       29.99       42.18      7.43 o
   4  17   1      220.41      218.16     12.52 o
   5  17   1      285.63      304.87     15.31 o
   6  17   1      282.49      239.74     16.30 o
   7  17   1       21.60       -1.90     10.80 o
   8  17   1      715.30      698.33     34.41 o
   9  17   1       15.10       36.01     14.88 o
 -10  18   1      550.95      544.26     44.24 o
  -9  18   1      176.34      194.28     21.85 o
  -8  18   1      750.96      781.08     37.82 o
  -7  18   1      159.94      166.14     18.92 o
  -6  18   1       42.54       61.49     10.52 o
  -5  18   1       26.69       22.25      6.06 o
  -4  18   1      297.22      300.85     15.97 o
  -3  18   1     1897.59     1866.29     36.80 o
  -2  18   1     8451.50     8521.94     88.11 o
  -1  18   1     4269.33     4302.96     51.18 o
   0  18   1     6149.76     6272.34     82.63 o
   1  18   1     1310.49     1259.92     27.28 o
   2  18   1      207.78      211.34     10.11 o
   3  18   1    14500.45    14541.73    168.13 o
   4  18   1     4587.46     4653.42     62.53 o
   5  18   1      572.17      581.92     22.44 o
   6  18   1     1484.52     1428.55     39.16 o
   7  18   1     3191.98     3217.07     68.45 o
   8  18   1       74.95       44.75     11.80 o
   9  18   1      311.52      301.19     26.69 o
 -10  19   1      786.35      809.58     58.51 o
  -9  19   1     2154.48     2141.78     71.56 o
  -8  19   1       23.06       36.54     13.61 o
  -7  19   1     2340.18     2396.17     60.80 o
  -6  19   1     3661.25     3687.04     66.20 o
  -5  19   1       18.62       18.74      6.41 o
  -4  19   1      231.73      206.58     13.29 o
  -3  19   1     7231.80     7208.42     88.41 o
  -2  19   1     1992.97     1832.47     29.45 o
  -1  19   1     9496.31     9417.58     94.11 o
   0  19   1      286.44      298.42     11.33 o
   1  19   1      257.29      288.90     11.95 o
   2  19   1     2078.30     2085.73     35.79 o
   3  19   1     2183.16     2188.65     40.92 o
   4  19   1      366.87      358.86     15.29 o
   5  19   1     3509.22     3518.15     64.34 o
   6  19   1      990.28      995.27     32.89 o
   7  19   1       36.22       27.80     12.71 o
   8  19   1       30.05       20.16     12.23 o
   9  19   1       79.34       25.78     17.41 o
 -10  20   1     1164.82     1097.31     76.99 o
  -9  20   1      372.94      355.57     27.67 o
  -8  20   1     1056.54      985.88     43.84 o
  -7  20   1     1269.10     1264.82     43.76 o
  -6  20   1     1594.25     1642.41     47.70 o
  -5  20   1     4634.66     4751.67     70.75 o
  -4  20   1        0.64       -6.25      8.12 o
  -3  20   1      927.22      916.51     26.01 o
  -2  20   1      958.56      880.69     20.65 o
  -1  20   1      282.64      316.19     14.09 o
   0  20   1     3038.77     3064.21     44.56 o
   1  20   1     2463.01     2516.70     64.09 o
   2  20   1     4058.36     4099.38     62.99 o
   3  20   1     1116.72     1167.51     29.23 o
   4  20   1      220.33      232.88     13.14 o
   5  20   1      122.43      124.11     11.10 o
   6  20   1     3835.13     3970.24     71.28 o
   7  20   1      270.48      288.75     21.82 o
   8  20   1        3.11        3.79     12.64 o
   9  20   1      517.42      548.11     41.52 o
  -9  21   1      254.55      283.19     34.38 o
  -8  21   1       96.08       72.72     15.30 o
  -7  21   1     1069.44     1075.99     40.76 o
  -6  21   1     3084.37     3134.43     64.72 o
  -5  21   1       43.23       40.55      9.50 o
  -4  21   1     7406.94     7603.79    100.82 o
  -3  21   1      159.29      133.20     11.10 o
  -2  21   1     1000.09      960.89     26.23 o
  -1  21   1      180.18      151.40     10.27 o
   0  21   1     6181.77     6155.93     75.10 o
   1  21   1      468.69      474.71     17.97 o
   2  21   1    14102.77    14330.25    156.70 o
   3  21   1     3578.21     3563.08     56.16 o
   4  21   1      146.88      152.43     12.00 o
   5  21   1      143.04      122.92     11.59 o
   6  21   1      774.99      759.14     31.33 o
   7  21   1      264.93      230.58     20.40 o
   8  21   1      401.06      388.15     29.44 o
   9  21   1       15.71      -11.73     26.24 o
  -9  22   1       66.42       59.69     17.67 o
  -8  22   1     2020.74     2050.07     65.33 o
  -7  22   1      583.39      544.58     29.54 o
  -6  22   1     1032.44     1036.90     35.68 o
  -5  22   1      410.62      382.65     19.86 o
  -4  22   1     1638.01     1669.87     46.98 o
  -3  22   1      161.07      177.95     11.83 o
  -2  22   1      293.91      286.60     14.78 o
  -1  22   1      945.77      917.06     24.75 o
   0  22   1      665.38      639.06     19.66 o
   1  22   1     4588.27     4664.99     71.75 o
   2  22   1        0.99       10.60      8.73 o
   3  22   1     6693.67     6808.64     97.45 o
   4  22   1     1392.22     1367.06     36.24 o
   5  22   1      188.12      187.91     15.78 o
   6  22   1     1610.20     1737.94     52.74 o
   7  22   1      797.11      885.00     42.14 o
   8  22   1       62.12       74.83     16.99 o
  -9  23   1     1668.75     1560.77     79.35 o
  -8  23   1        8.27       23.16     19.55 o
  -7  23   1     2486.77     2454.67     70.45 o
  -6  23   1        2.84       13.84     11.01 o
  -5  23   1      110.68      112.30     12.47 o
  -4  23   1       62.22       91.96     11.55 o
  -3  23   1      685.53      642.09     22.04 o
  -2  23   1      131.26      150.68     11.35 o
  -1  23   1     4934.29     5028.45     71.20 o
   0  23   1      436.04      437.58     17.51 o
   1  23   1     1475.94     1457.20     37.23 o
   2  23   1      369.65      348.70     18.00 o
   3  23   1     1551.59     1605.18     40.75 o
   4  23   1       77.17       66.64     10.37 o
   5  23   1     1975.68     1903.93     52.95 o
   6  23   1      128.16       80.30     14.54 o
   7  23   1     1544.97     1493.86     55.68 o
   8  23   1       16.45       52.20     14.77 o
  -9  24   1        0.37      -12.21     34.29 o
  -8  24   1      463.81      430.62     37.74 o
  -7  24   1       41.59       51.45     15.81 o
  -6  24   1      255.60      227.34     19.65 o
  -5  24   1      379.50      411.53     24.69 o
  -4  24   1      114.09       94.06     12.12 o
  -3  24   1     3574.04     3671.92     64.67 o
  -2  24   1       85.12       91.89     10.37 o
  -1  24   1        8.77       16.72      6.97 o
   0  24   1     8347.95     8510.00    111.17 o
   1  24   1     5137.32     5128.13     99.97 o
   2  24   1     2204.58     2159.59     51.10 o
   3  24   1     6719.23     6947.01    107.75 o
   4  24   1     4731.33     4827.19     83.76 o
   5  24   1       79.96       82.94     12.63 o
   6  24   1     5797.42     6103.32    111.44 o
   7  24   1     2128.42     2161.64     85.58 o
   8  24   1      154.27       97.04     19.28 o
  -8  25   1        1.50        0.11     16.46 o
  -7  25   1      158.61      131.41     27.74 o
  -6  25   1      362.91      382.83     27.04 o
  -5  25   1      931.93      958.84     41.53 o
  -4  25   1     3442.64     3502.93     74.98 o
  -3  25   1     1536.59     1356.84     41.21 o
  -2  25   1     3143.05     3160.59     68.58 o
  -1  25   1      369.43      364.44     16.88 o
   0  25   1     1758.41     1779.59     43.41 o
   1  25   1     1066.55     1122.98     33.79 o
   2  25   1     6756.13     6698.12    102.82 o
   3  25   1      921.47      936.76     31.92 o
   4  25   1     1662.77     1675.25     46.27 o
   5  25   1      677.70      697.19     32.53 o
   6  25   1     1841.48     1857.34     56.97 o
   7  25   1      103.78       92.45     20.03 o
   8  25   1     1281.21     1185.80     78.97 o
  -8  26   1      695.77      793.99     65.32 o
  -7  26   1      769.25      857.86     46.81 o
  -6  26   1       98.37       93.69     15.82 o
  -5  26   1       64.29       67.53     15.07 o
  -4  26   1      537.78      528.28     28.16 o
  -3  26   1     1072.41     1065.98     39.80 o
  -2  26   1     1575.77     1548.26     47.59 o
  -1  26   1     1061.31     1025.41     33.40 o
   0  26   1      358.13      363.39     20.94 o
   1  26   1      215.63      218.91     15.96 o
   2  26   1      291.99      254.44     18.83 o
   3  26   1     4103.79     4227.94     70.22 o
   4  26   1      235.48      248.25     24.83 o
   5  26   1     1036.01     1002.70     48.09 o
   6  26   1      375.51      389.19     30.20 o
   7  26   1     1220.35     1155.50     55.59 o
  -8  27   1      108.80      135.83     44.27 o
  -7  27   1      554.22      534.35     37.71 o
  -6  27   1        9.36        3.14     14.98 o
  -5  27   1      398.80      371.43     27.41 o
  -4  27   1      241.62      206.42     18.26 o
  -3  27   1     1781.70     1713.92     52.00 o
  -2  27   1        2.81       24.27     12.35 o
  -1  27   1     6118.47     6289.11     95.44 o
   0  27   1      224.92      206.10     16.79 o
   1  27   1     2254.46     2207.53     51.69 o
   2  27   1       16.47        8.52      9.84 o
   3  27   1      794.20      795.04     30.84 o
   4  27   1      269.76      206.14     20.92 o
   5  27   1     3768.84     4105.14    104.23 o
   6  27   1       15.02       23.19     15.87 o
   7  27   1      381.73      377.12     35.39 o
  -7  28   1      225.91      230.16     25.60 o
  -6  28   1       22.23       15.22     15.89 o
  -5  28   1      348.55      357.49     27.54 o
  -4  28   1      167.95      158.77     17.43 o
  -3  28   1      264.35      282.64     21.56 o
  -2  28   1     2550.20     2379.75     62.51 o
  -1  28   1       66.48       88.56     14.04 o
   0  28   1     6248.91     6533.74    104.39 o
   1  28   1      403.94      436.03     22.90 o
   2  28   1      851.19      896.09     34.67 o
   3  28   1     1516.06     1437.67     42.52 o
   4  28   1     2538.95     2564.16     78.60 o
   5  28   1        1.73       -1.43     17.42 o
   6  28   1     3464.09     3589.04     93.16 o
   7  28   1      588.15      507.93     45.04 o
  -7  29   1       36.05       60.34     37.10 o
  -6  29   1      630.20      616.58     40.29 o
  -5  29   1      327.62      318.40     25.96 o
  -4  29   1     1151.28     1225.06     49.60 o
  -3  29   1      240.33      186.31     18.02 o
  -2  29   1      867.79      797.19     35.86 o
  -1  29   1      395.13      357.91     21.12 o
   0  29   1       42.32       77.32     13.42 o
   1  29   1        0.46       -3.05      9.40 o
   2  29   1     2524.57     2472.39     60.46 o
   3  29   1       54.56       23.00     11.31 o
   4  29   1     1704.66     1704.53     59.23 o
   5  29   1       55.57       37.68     20.02 o
   6  29   1       36.22       34.73     21.30 o
  -7  30   1      197.55      253.07     71.22 o
  -6  30   1       48.59       25.36     16.18 o
  -5  30   1      215.73      205.66     22.40 o
  -4  30   1        4.46       -0.48     12.86 o
  -3  30   1      547.35      541.02     28.87 o
  -2  30   1      273.04      299.09     23.73 o
  -1  30   1      703.50      689.51     31.44 o
   0  30   1     2434.66     2411.50     69.06 o
   1  30   1      497.00      481.16     26.37 o
   2  30   1        0.05       -4.52     14.42 o
   3  30   1     4285.16     4349.21     93.28 o
   4  30   1     1938.73     1836.69     62.85 o
   5  30   1     1070.25     1127.16     55.20 o
   6  30   1      963.55      985.65     56.62 o
  -6  31   1       12.74       11.57     20.85 o
  -5  31   1      172.20      190.95     22.04 o
  -4  31   1      639.25      655.08     37.51 o
  -3  31   1      125.03      100.69     14.98 o
  -2  31   1      166.83      169.77     18.15 o
  -1  31   1     3089.50     3183.92     77.48 o
   0  31   1      494.45      586.00     32.39 o
   1  31   1     2094.32     1998.37     64.72 o
   2  31   1      593.24      580.57     32.64 o
   3  31   1     1123.57     1061.49     41.70 o
   4  31   1      140.46      124.90     19.37 o
   5  31   1     2118.37     2246.91     79.61 o
  -6  32   1      323.40      355.43     81.00 o
  -5  32   1      102.20      122.86     20.65 o
  -4  32   1       17.11       28.18     14.79 o
  -3  32   1       30.43       11.06     12.11 o
  -2  32   1       93.02      124.13     17.59 o
  -1  32   1       74.89       84.67     18.67 o
   0  32   1     2400.42     2364.98     75.99 o
   1  32   1        7.08       -1.21     14.20 o
   2  32   1      497.62      540.43     31.84 o
   3  32   1      382.72      388.21     26.49 o
   4  32   1      366.96      352.02     28.50 o
   5  32   1       59.48      112.53     30.11 o
  -5  33   1        8.23       33.65     19.40 o
  -4  33   1      753.60      724.99     40.96 o
  -3  33   1      469.46      463.74     29.20 o
  -2  33   1      444.88      465.16     30.65 o
  -1  33   1        2.14       13.17     14.58 o
   0  33   1      554.47      571.88     33.12 o
   1  33   1       35.09       34.12     16.05 o
   2  33   1     2074.59     2142.28     65.53 o
   3  33   1        2.95       15.01     15.60 o
   4  33   1      976.02     1057.74     53.28 o
  -4  34   1      363.87      345.78     46.28 o
  -3  34   1     1097.60     1178.25     46.01 o
  -2  34   1       64.38       71.61     15.51 o
  -1  34   1       58.31       54.89     18.04 o
   0  34   1     1034.10     1087.29     46.21 o
   1  34   1     1519.23     1456.84     58.33 o
   2  34   1      435.52      400.01     32.02 o
   3  34   1     2262.63     2637.78     86.77 o
   4  34   1      480.67      391.02     80.76 o
  -4  35   1      759.65      718.09    113.59 o
  -3  35   1      110.35      166.82     42.90 o
  -2  35   1       66.06       67.26     19.02 o
  -1  35   1      917.97      948.60     52.13 o
   0  35   1      325.51      374.80     28.68 o
   1  35   1      855.17      909.32     47.06 o
   2  35   1      175.80      198.58     25.94 o
   3  35   1        6.30      -37.74     42.01 o
  -3  36   1      256.60      153.81     56.21 o
  -2  36   1      776.04      792.47     79.12 o
  -1  36   1      138.26       86.94     46.95 o
   0  36   1      777.24      816.17     58.46 o
   1  36   1      262.76      261.22     88.57 o
   2  36   1       72.57       88.16     51.29 o
  -1  37   1      287.75      409.10     60.15 o
   0  37   1       99.98       39.23     33.19 o
 -12   0   2       31.08       -3.74     24.47 o
 -10   0   2     4043.99     4152.64    125.49 o
  -8   0   2      295.75      231.10     22.99 o
  -6   0   2     1009.35      948.04     36.16 o
  -4   0   2    11797.71    11967.82    223.85 o
  -2   0   2     7981.40     7693.93     87.83 o
   0   0   2    12306.00    12513.28    201.51 o
   2   0   2      844.29      998.97     16.86 o
   4   0   2     9293.11     9037.24    118.75 o
   6   0   2     8745.12     8712.05    143.17 o
   8   0   2      275.23      294.15     25.10 o
  10   0   2     4124.57     4458.32    166.63 o
 -12   1   2     1324.71     1368.60     61.31 o
 -11   1   2     1130.94     1146.74     38.91 o
 -10   1   2      318.36      333.23     21.23 o
  -9   1   2      443.85      474.52     22.83 o
  -8   1   2     2135.04     2033.03     51.97 o
  -7   1   2       77.83       95.46      9.46 o
  -6   1   2     9517.39     9575.24    105.01 o
  -5   1   2     3233.85     3634.82     49.45 o
  -4   1   2      157.74      168.60      7.25 o
  -3   1   2     1442.97     1361.37     22.37 o
  -2   1   2      761.76      764.64     11.77 o
  -1   1   2     2025.16     2120.62     36.53 o
   0   1   2     7592.44     7528.03    116.62 o
   1   1   2    69367.13    70713.84    581.13 o
   2   1   2    10307.20    10683.14    101.85 o
   3   1   2     8225.97     8198.62     64.74 o
   4   1   2     5125.51     5051.88     49.42 o
   5   1   2     8643.22     8632.50     85.35 o
   6   1   2      661.52      648.49     17.78 o
   7   1   2       15.93       16.79      6.57 o
   8   1   2     3011.87     3139.53     54.53 o
   9   1   2     1592.78     1659.42     55.80 o
  10   1   2       74.76       82.30     21.37 o
 -12   2   2       83.56       63.65     19.28 o
 -11   2   2     3095.10     3288.70     70.43 o
 -10   2   2       14.31       27.23     12.16 o
  -9   2   2       63.01       46.46      9.88 o
  -8   2   2       16.54       -2.57      8.96 o
  -7   2   2    16409.20    16456.57    159.91 o
  -6   2   2      332.29      306.76     11.74 o
  -5   2   2     8877.63     8947.14    121.33 o
  -4   2   2     1813.28     1877.29     33.88 o
  -3   2   2     8574.21     9333.12    109.25 o
  -2   2   2       30.32       36.05      3.12 o
  -1   2   2     6626.65     6688.36     69.93 o
   0   2   2     9211.33     9581.65    118.13 o
   1   2   2      335.91      315.38      5.55 o
   2   2   2     1135.62     1251.84     14.62 o
   3   2   2     2159.16     2189.40     23.95 o
   4   2   2      248.52      241.67      7.76 o
   5   2   2     3531.27     3428.06     42.30 o
   6   2   2       38.33       30.43      6.16 o
   7   2   2     1642.25     1631.49     34.98 o
   8   2   2       70.02       55.93      9.59 o
   9   2   2     4188.77     4511.72     89.02 o
  10   2   2      545.11      476.45     37.64 o
 -12   3   2      753.75      718.68     55.26 o
 -11   3   2     1161.69     1141.95     40.76 o
 -10   3   2        5.33       -1.33     11.32 o
  -9   3   2     1466.03     1414.96     39.65 o
  -8   3   2      853.37      817.46     26.79 o
  -7   3   2      212.40      199.83     12.53 o
  -6   3   2     3450.73     3587.55     50.65 o
  -5   3   2       19.35       19.68      3.46 o
  -4   3   2     8786.00     9475.10    174.23 o
  -3   3   2       45.40       36.88      3.48 o
  -2   3   2     1696.95     1810.34     17.47 o
  -1   3   2     7628.01     7709.00     77.78 o
   0   3   2    14801.36    15227.80    101.25 o
   1   3   2     4636.66     4954.89     35.00 o
   2   3   2    10146.78     9683.78     77.73 o
   3   3   2     3297.75     3254.11     37.75 o
   4   3   2       36.29       35.38      4.25 o
   5   3   2     8489.54     8732.90     76.18 o
   6   3   2     5671.90     5668.54     61.47 o
   7   3   2       23.74       16.37      6.83 o
   8   3   2     1669.47     1650.05     39.81 o
   9   3   2      686.70      700.31     33.55 o
  10   3   2        9.80       13.38     20.22 o
 -12   4   2      158.32      119.51     25.53 o
 -11   4   2      235.89      239.98     19.81 o
 -10   4   2     3382.95     3427.57     70.57 o
  -9   4   2     1281.41     1222.29     37.04 o
  -8   4   2    12090.47    11753.34    130.50 o
  -7   4   2      594.58      611.66     20.29 o
  -6   4   2      387.35      316.09     12.46 o
  -5   4   2     3415.63     3671.01     42.08 o
  -4   4   2     9007.33     8451.17     85.58 o
  -3   4   2     5237.59     5544.10     78.42 o
  -2   4   2     5625.87     5407.10     60.35 o
  -1   4   2     5157.92     5318.65     60.12 o
   0   4   2      696.83      828.03     11.17 o
   1   4   2    42403.48    43660.67    384.70 o
   2   4   2      757.53      737.22     11.95 o
   3   4   2       10.73        8.16      3.12 o
   4   4   2     4983.20     4979.39     49.34 o
   5   4   2     3935.17     3982.29     44.85 o
   6   4   2    10678.76    10877.05    100.10 o
   7   4   2      164.76      160.91     11.09 o
   8   4   2      629.21      604.62     23.98 o
   9   4   2      150.49      170.49     22.36 o
  10   4   2     1317.85     1481.03     65.47 o
 -12   5   2      934.87      899.65     62.66 o
 -11   5   2     1067.86     1073.09     39.16 o
 -10   5   2       28.09        5.76     12.50 o
  -9   5   2     5427.83     5732.05     88.63 o
  -8   5   2     5174.55     5347.40     71.46 o
  -7   5   2      242.45      243.65     13.31 o
  -6   5   2     2458.35     2484.85     36.23 o
  -5   5   2     1572.87     1433.10     24.05 o
  -4   5   2      905.10     1029.00     19.58 o
  -3   5   2     8298.04     8317.19     83.37 o
  -2   5   2      291.36      305.34      7.11 o
  -1   5   2     1515.75     1527.59     20.39 o
   0   5   2    12703.63    13555.57    119.30 o
   1   5   2      319.87      368.90      7.20 o
   2   5   2     1362.22     1238.23     17.01 o
   3   5   2      735.63      692.57     16.89 o
   4   5   2     2584.77     2537.99     27.88 o
   5   5   2     8087.44     8160.27     97.29 o
   6   5   2     2777.00     2817.94     38.79 o
   7   5   2      568.98      534.63     20.16 o
   8   5   2     1839.10     1976.13     46.54 o
   9   5   2      377.23      379.97     27.06 o
  10   5   2       33.78       14.67     17.78 o
 -11   6   2     1257.40     1321.06     45.81 o
 -10   6   2       61.71       65.51     13.15 o
  -9   6   2      623.11      636.99     26.99 o
  -8   6   2     1173.89     1223.58     32.26 o
  -7   6   2     6811.38     6763.46     91.11 o
  -6   6   2      689.05      646.69     16.06 o
  -5   6   2     1511.24     1262.80     24.26 o
  -4   6   2      845.34      711.07     14.86 o
  -3   6   2       88.27      109.71      5.32 o
  -2   6   2     6728.61     6726.32     60.57 o
  -1   6   2     5013.58     4841.66     46.62 o
   0   6   2     6030.37     6428.70     58.58 o
   1   6   2     6432.59     6279.43     74.91 o
   2   6   2     1491.83     1525.72     23.24 o
   3   6   2     4409.73     4172.18     45.05 o
   4   6   2      686.85      758.85     14.14 o
   5   6   2      320.97      332.80     11.66 o
   6   6   2        0.36       -7.34      6.98 o
   7   6   2     4660.56     4822.80     63.71 o
   8   6   2        7.51        7.72      9.69 o
   9   6   2     3148.59     3209.15     73.79 o
  10   6   2        9.62       17.75     26.81 o
 -11   7   2      774.22      772.22     35.28 o
 -10   7   2       23.12       34.21     12.07 o
  -9   7   2      802.37      890.38     31.88 o
  -8   7   2      715.02      697.47     25.27 o
  -7   7   2       14.44       12.67      6.33 o
  -6   7   2     2858.01     2918.09     44.26 o
  -5   7   2     7738.41     8046.66    118.56 o
  -4   7   2     2803.00     2819.30     34.00 o
  -3   7   2     4494.37     4968.03     54.17 o
  -2   7   2     3734.97     3826.34     45.80 o
  -1   7   2     1788.94     1962.47     28.60 o
   0   7   2    14959.10    14597.03    146.79 o
   1   7   2     2283.30     2220.14     25.08 o
   2   7   2    29918.68    29760.48    225.78 o
   3   7   2        1.33       10.28      4.36 o
   4   7   2      395.28      447.08     11.76 o
   5   7   2     2055.93     2045.16     31.07 o
   6   7   2     8540.48     8711.79     95.25 o
   7   7   2      424.44      442.80     18.53 o
   8   7   2     1908.49     1806.41     44.98 o
   9   7   2      291.90      315.76     22.63 o
  10   7   2       12.83      -23.88     20.02 o
 -11   8   2       45.44       33.78     15.08 o
 -10   8   2     3993.62     4010.19     79.18 o
  -9   8   2      434.05      396.86     21.77 o
  -8   8   2     8787.93     8835.78    156.67 o
  -7   8   2       10.23       13.07      6.95 o
  -6   8   2       14.41       13.90      5.92 o
  -5   8   2     4126.43     4120.70     56.57 o
  -4   8   2    25075.31    25557.15    304.64 o
  -3   8   2     3426.75     3604.39     38.12 o
  -2   8   2    13415.72    13142.89    142.20 o
  -1   8   2    10669.01    10681.08    144.66 o
   0   8   2        1.28        6.14      2.49 o
   1   8   2     3410.21     3422.51     34.68 o
   2   8   2      154.63      166.93      7.24 o
   3   8   2      288.96      292.28     10.13 o
   4   8   2     1476.24     1475.94     24.29 o
   5   8   2      651.25      631.21     15.52 o
   6   8   2     3428.56     3482.37     51.90 o
   7   8   2      356.63      363.22     16.99 o
   8   8   2      394.20      406.07     21.37 o
   9   8   2        0.42       27.03     13.11 o
  10   8   2     1814.01     1754.18     86.82 o
 -11   9   2     1184.54     1172.72     46.79 o
 -10   9   2        3.16       -7.03     12.89 o
  -9   9   2     1966.19     1932.19     47.81 o
  -8   9   2      389.32      396.08     19.11 o
  -7   9   2     1715.99     1741.71     37.25 o
  -6   9   2      286.83      285.08     13.00 o
  -5   9   2      440.52      515.27     13.96 o
  -4   9   2       52.05       56.37      4.74 o
  -3   9   2    14439.69    14351.87    148.58 o
  -2   9   2        4.03        3.47      3.13 o
  -1   9   2    10383.28     9585.54    120.88 o
   0   9   2     1538.31     1610.43     19.07 o
   1   9   2      518.84      502.25     10.42 o
   2   9   2    12053.16    12171.14    107.15 o
   3   9   2    11224.72    10936.75     97.50 o
   4   9   2      539.47      498.85     13.79 o
   5   9   2     2526.56     2391.21     34.25 o
   6   9   2     1464.13     1421.48     30.78 o
   7   9   2      285.46      308.89     16.95 o
   8   9   2     1500.34     1536.37     41.73 o
   9   9   2     1281.19     1257.40     48.35 o
  10   9   2       11.38       20.79     31.54 o
 -11  10   2     1903.09     1870.43     59.70 o
 -10  10   2      153.20      119.87     15.61 o
  -9  10   2      330.90      291.43     20.04 o
  -8  10   2      123.60      113.93     11.33 o
  -7  10   2     2620.34     2615.01     47.34 o
  -6  10   2     2415.00     2474.91     42.68 o
  -5  10   2     8361.51     8509.80    118.91 o
  -4  10   2     3248.99     3633.43     40.81 o
  -3  10   2      247.28      211.87      8.96 o
  -2  10   2    13874.21    13667.54    191.74 o
  -1  10   2     5984.67     5928.29     81.28 o
   0  10   2      314.46      280.50      7.78 o
   1  10   2    16206.71    15602.47    140.83 o
   2  10   2    15468.74    15872.02    135.49 o
   3  10   2     7309.64     7229.65     69.89 o
   4  10   2     3795.88     3744.65     44.99 o
   5  10   2        2.17       10.07      4.68 o
   6  10   2      896.83      886.57     24.50 o
   7  10   2     2468.15     2492.53     51.31 o
   8  10   2      109.66      106.95     15.50 o
   9  10   2     2174.64     2290.10     66.20 o
  10  10   2        0.20        3.55     26.15 o
 -11  11   2      414.39      350.19     26.44 o
 -10  11   2      413.81      440.43     27.64 o
  -9  11   2     1562.31     1563.76     49.42 o
  -8  11   2      587.86      594.08     26.93 o
  -7  11   2        1.56       -2.61      7.50 o
  -6  11   2     6233.82     6231.42     69.76 o
  -5  11   2     4539.98     4713.98     74.06 o
  -4  11   2     9121.78     8748.62     85.02 o
  -3  11   2      876.11      988.67     19.16 o
  -2  11   2        7.32       14.94      4.46 o
  -1  11   2      956.48      942.16     21.28 o
   0  11   2    11964.85    11399.51    125.16 o
   1  11   2        1.23        4.82      3.51 o
   2  11   2    20084.07    20092.54    167.65 o
   3  11   2     1075.98     1065.64     20.29 o
   4  11   2      161.21      168.77      8.86 o
   5  11   2      844.94      859.31     21.28 o
   6  11   2     4108.33     4174.14     59.38 o
   7  11   2       93.88      100.67     11.87 o
   8  11   2     1735.83     1677.75     46.28 o
   9  11   2      341.40      364.66     27.02 o
  10  11   2       24.41       -0.82     29.84 o
 -11  12   2       81.46       59.51     15.33 o
 -10  12   2      491.49      465.06     28.04 o
  -9  12   2      371.58      390.69     24.68 o
  -8  12   2     5744.48     5745.44     97.71 o
  -7  12   2     1316.70     1325.13     31.19 o
  -6  12   2       45.85       55.88      7.25 o
  -5  12   2     7400.62     7426.50     93.94 o
  -4  12   2     5276.61     5216.53     54.54 o
  -3  12   2        1.44       13.52      3.76 o
  -2  12   2    15272.46    15034.07    156.90 o
  -1  12   2     9119.05     8862.31     96.04 o
   0  12   2     4866.06     4988.14     60.31 o
   1  12   2     3055.93     3014.28     32.84 o
   2  12   2     4060.67     4093.85     44.43 o
   3  12   2     1496.21     1516.58     25.44 o
   4  12   2     5233.70     5331.95     62.14 o
   5  12   2      431.46      435.08     14.83 o
   6  12   2     4504.36     4609.74     63.83 o
   7  12   2        3.45       -2.10      8.65 o
   8  12   2        0.09       14.21     10.93 o
   9  12   2       97.96       98.95     20.14 o
 -11  13   2      131.82      149.87     22.74 o
 -10  13   2       17.95       26.52     14.48 o
  -9  13   2      287.14      296.89     23.25 o
  -8  13   2      327.11      305.22     19.09 o
  -7  13   2     1940.12     1970.63     39.49 o
  -6  13   2      745.08      725.86     22.87 o
  -5  13   2      802.38      755.40     20.40 o
  -4  13   2      808.02      843.00     16.92 o
  -3  13   2    12172.21    12113.50    162.60 o
  -2  13   2     2027.61     1990.45     28.87 o
  -1  13   2    51760.30    49936.40    469.46 o
   0  13   2      706.56      690.38     16.11 o
   1  13   2      716.91      663.47     14.49 o
   2  13   2     2802.53     2880.52     34.21 o
   3  13   2    20706.41    20571.62    169.21 o
   4  13   2      589.25      584.67     16.90 o
   5  13   2    14399.33    14924.78    139.64 o
   6  13   2     1657.91     1676.16     35.54 o
   7  13   2        9.61       17.98     12.09 o
   8  13   2      603.43      572.63     27.64 o
   9  13   2      971.70      976.66     43.60 o
 -11  14   2     1374.91     1350.74     68.41 o
 -10  14   2      323.61      281.85     26.01 o
  -9  14   2       11.71        9.21     11.83 o
  -8  14   2      947.82      938.40     34.25 o
  -7  14   2     6298.42     6272.16     81.37 o
  -6  14   2     3033.91     2987.61     50.62 o
  -5  14   2     9153.19     9228.40    106.18 o
  -4  14   2     1233.20     1177.50     26.99 o
  -3  14   2      165.04      189.75     10.34 o
  -2  14   2    14751.37    14746.38    161.33 o
  -1  14   2     5088.30     4787.98     62.92 o
   0  14   2     1091.04     1043.56     20.88 o
   1  14   2     5203.37     5168.30     53.51 o
   2  14   2     6383.51     6284.77     62.53 o
   3  14   2      558.00      545.84     16.01 o
   4  14   2     4516.57     4705.33     57.11 o
   5  14   2      104.04      113.44      9.86 o
   6  14   2        0.47        3.56      7.14 o
   7  14   2      997.04      948.45     33.19 o
   8  14   2       70.17       72.39     11.43 o
   9  14   2     1067.92     1158.17     47.42 o
 -11  15   2       17.25      -18.34     26.95 o
 -10  15   2      189.53      170.98     27.31 o
  -9  15   2       98.29       93.86     15.02 o
  -8  15   2      696.22      596.15     26.73 o
  -7  15   2        2.54        9.38      8.51 o
  -6  15   2     6484.90     6560.14    101.35 o
  -5  15   2      496.43      485.53     17.23 o
  -4  15   2     9807.30     9929.16    108.02 o
  -3  15   2     1249.43     1405.97     22.55 o
  -2  15   2       83.46      102.55      5.75 o
  -1  15   2        0.78        3.54      6.19 o
   0  15   2     7454.03     6909.31     75.67 o
   1  15   2      335.69      352.67     11.36 o
   2  15   2    11914.12    12142.83    105.01 o
   3  15   2     1015.10     1109.86     22.45 o
   4  15   2       12.33       19.09      6.52 o
   5  15   2     2471.06     2513.41     44.08 o
   6  15   2     3534.92     3570.44     64.41 o
   7  15   2        1.65      -15.68     10.45 o
   8  15   2     1411.80     1389.91     43.36 o
   9  15   2      176.96      176.52     20.83 o
 -10  16   2      654.13      655.44     36.69 o
  -9  16   2      429.96      442.03     26.53 o
  -8  16   2     1964.22     1943.37     50.48 o
  -7  16   2       24.92       23.99      8.91 o
  -6  16   2     1464.16     1403.52     36.39 o
  -5  16   2     6424.49     6494.58     79.82 o
  -4  16   2     1872.41     1846.18     48.85 o
  -3  16   2     1762.35     1727.58     30.47 o
  -2  16   2    20906.53    21236.31    201.20 o
  -1  16   2     8126.24     7894.43     93.15 o
   0  16   2     1866.99     1910.89     30.45 o
   1  16   2    10850.11    10946.76    101.93 o
   2  16   2     5007.22     4956.52     55.82 o
   3  16   2      975.42      980.79     21.27 o
   4  16   2     6899.16     7058.31     79.94 o
   5  16   2     1073.96     1062.07     29.79 o
   6  16   2     1838.66     1844.13     44.74 o
   7  16   2      566.88      523.06     26.67 o
   8  16   2      136.66      148.16     16.26 o
   9  16   2      176.50      148.35     29.34 o
 -10  17   2      205.32      277.34     25.86 o
  -9  17   2     1163.30     1170.41     45.36 o
  -8  17   2      316.71      281.61     20.46 o
  -7  17   2     1824.30     1883.75     45.39 o
  -6  17   2     2403.20     2342.79     49.18 o
  -5  17   2        9.32        5.88      6.74 o
  -4  17   2        0.99        8.61      6.25 o
  -3  17   2     7067.89     7287.15     78.54 o
  -2  17   2      979.95      911.55     20.33 o
  -1  17   2    14096.65    13535.05    137.20 o
   0  17   2       10.44        7.04      5.24 o
   1  17   2      125.03      110.83      7.90 o
   2  17   2     1387.49     1380.10     25.29 o
   3  17   2     9778.66     9701.21     94.49 o
   4  17   2       82.32       77.09      7.86 o
   5  17   2     4178.96     4218.13     65.79 o
   6  17   2       40.21       52.36      9.58 o
   7  17   2      111.52      117.92     14.32 o
   8  17   2      155.27      156.32     16.17 o
   9  17   2      589.94      567.56     43.27 o
 -10  18   2      253.57      207.67     22.65 o
  -9  18   2      307.45      316.86     25.80 o
  -8  18   2     1209.26     1145.74     40.13 o
  -7  18   2     1874.41     1835.58     48.99 o
  -6  18   2      302.78      324.88     19.31 o
  -5  18   2     7278.54     7302.00    107.31 o
  -4  18   2     4126.24     4092.38     63.38 o
  -3  18   2      621.61      601.47     20.08 o
  -2  18   2     7875.10     7975.41    115.94 o
  -1  18   2     6832.93     6695.93     81.77 o
   0  18   2      272.89      287.22     13.64 o
   1  18   2     6607.71     6641.10     95.87 o
   2  18   2     3510.29     3646.81     48.54 o
   3  18   2      350.73      280.26     13.32 o
   4  18   2        2.46        4.22      6.52 o
   5  18   2      338.50      353.23     17.97 o
   6  18   2       46.61       39.38     10.21 o
   7  18   2      662.48      635.48     29.90 o
   8  18   2       27.62       24.34     13.10 o
   9  18   2      484.74      443.52     39.07 o
 -10  19   2       71.79       33.98     22.91 o
  -9  19   2        1.16       24.36     14.13 o
  -8  19   2      196.23      178.70     17.34 o
  -7  19   2       51.51       82.64     11.53 o
  -6  19   2     1348.30     1443.75     40.73 o
  -5  19   2       44.59       48.77      9.38 o
  -4  19   2     9025.24     9287.28    123.23 o
  -3  19   2      143.32      142.56      9.40 o
  -2  19   2        8.83        8.58      6.08 o
  -1  19   2       45.89       37.81      8.29 o
   0  19   2    15589.97    15523.82    163.07 o
   1  19   2       20.02       17.98      4.76 o
   2  19   2    11328.60    11351.10    137.99 o
   3  19   2     1233.90     1202.45     28.68 o
   4  19   2        0.59        6.08      6.86 o
   5  19   2      458.12      429.28     21.04 o
   6  19   2     2947.30     2960.13     60.59 o
   7  19   2       33.04       59.56     12.05 o
   8  19   2     1343.69     1300.81     55.59 o
 -10  20   2      537.63      448.80     61.48 o
  -9  20   2      164.87      140.90     19.66 o
  -8  20   2     2768.84     2863.14     67.04 o
  -7  20   2      230.05      219.97     17.73 o
  -6  20   2      197.84      189.14     14.69 o
  -5  20   2     4901.90     5051.04     89.69 o
  -4  20   2     2690.85     2564.18     53.14 o
  -3  20   2      486.61      465.48     16.23 o
  -2  20   2     6853.14     6662.33     96.96 o
  -1  20   2     4843.24     4798.14     70.28 o
   0  20   2     1952.65     1996.86     40.53 o
   1  20   2     6046.56     5998.16     74.92 o
   2  20   2     3026.37     3074.87     52.84 o
   3  20   2       44.94       44.15      7.28 o
   4  20   2     3852.82     3957.67     60.14 o
   5  20   2     1505.41     1427.95     39.09 o
   6  20   2      365.73      377.75     22.98 o
   7  20   2      454.70      418.11     28.96 o
   8  20   2      124.28      138.01     18.39 o
 -10  21   2      199.52      268.98     76.43 o
  -9  21   2     2008.96     2167.89     94.71 o
  -8  21   2      133.09       99.79     15.76 o
  -7  21   2      820.15      774.21     32.56 o
  -6  21   2     1181.78     1162.01     35.49 o
  -5  21   2      237.76      212.22     14.58 o
  -4  21   2        0.08      -10.92      7.28 o
  -3  21   2     4565.22     4584.17     77.69 o
  -2  21   2      742.17      736.88     22.80 o
  -1  21   2     5578.21     5538.77     75.39 o
   0  21   2      222.33      202.97     13.01 o
   1  21   2       13.70       28.83      7.68 o
   2  21   2      803.81      786.80     28.12 o
   3  21   2     3547.02     3479.94     61.17 o
   4  21   2      177.42      168.72     13.00 o
   5  21   2     2607.69     2610.63     58.86 o
   6  21   2      252.37      243.48     18.57 o
   7  21   2       24.64       54.77     15.89 o
   8  21   2       11.00       22.06     14.05 o
  -9  22   2      308.81      300.46     40.86 o
  -8  22   2     1413.66     1431.54     54.51 o
  -7  22   2      218.38      232.62     21.20 o
  -6  22   2        4.44       -0.61     10.89 o
  -5  22   2     3720.87     3692.28     76.56 o
  -4  22   2     3279.90     3336.88     65.22 o
  -3  22   2     3613.42     3677.70     58.94 o
  -2  22   2     1817.63     1904.54     41.10 o
  -1  22   2     2408.53     2349.86     45.31 o
   0  22   2      232.77      212.82     13.28 o
   1  22   2    12420.10    12474.47    141.37 o
   2  22   2      860.96      879.32     30.35 o
   3  22   2      770.98      705.56     27.65 o
   4  22   2      728.85      703.07     25.20 o
   5  22   2      488.50      528.54     26.19 o
   6  22   2      470.80      503.20     29.15 o
   7  22   2     1373.61     1333.88     52.47 o
   8  22   2       93.28      118.53     20.07 o
  -9  23   2       33.00       16.91     17.23 o
  -8  23   2        3.02       13.98     14.54 o
  -7  23   2       72.66       85.88     15.09 o
  -6  23   2     2153.12     2192.29     55.84 o
  -5  23   2        6.58       -2.11     13.18 o
  -4  23   2     3389.99     3314.26     66.32 o
  -3  23   2     1027.41      949.58     30.97 o
  -2  23   2      506.46      518.95     25.12 o
  -1  23   2      378.21      384.14     18.45 o
   0  23   2     6417.94     6569.19     86.33 o
   1  23   2      189.84      184.46     18.61 o
   2  23   2     8827.04     9158.68    119.86 o
   3  23   2       92.05       63.05     10.66 o
   4  23   2       67.62       54.34     10.36 o
   5  23   2      191.46      171.15     19.76 o
   6  23   2     2371.80     2476.83     65.75 o
   7  23   2      135.75      133.22     18.75 o
   8  23   2      552.81      576.45     43.00 o
  -9  24   2       18.12      -10.30     23.02 o
  -8  24   2     1400.34     1376.65     54.81 o
  -7  24   2      627.46      621.30     32.94 o
  -6  24   2      461.93      449.41     25.71 o
  -5  24   2     2683.08     2628.51     65.38 o
  -4  24   2     1736.84     1688.33     46.17 o
  -3  24   2        4.86       12.46     11.73 o
  -2  24   2     6494.48     6509.94     93.82 o
  -1  24   2     3987.43     4031.59     64.95 o
   0  24   2      791.42      711.68     26.69 o
   1  24   2     1586.72     1576.07     39.71 o
   2  24   2      630.10      637.54     27.91 o
   3  24   2        1.58       -2.23      8.08 o
   4  24   2     1134.06     1115.99     35.41 o
   5  24   2       13.43      -14.27     12.63 o
   6  24   2      146.09      189.70     20.15 o
   7  24   2        7.50       21.09     14.88 o
  -9  25   2      632.02      534.41     94.99 o
  -8  25   2       85.80       74.69     17.53 o
  -7  25   2      601.87      589.63     33.26 o
  -6  25   2        0.84       -5.13     11.43 o
  -5  25   2       10.05       27.13     10.96 o
  -4  25   2       72.41       70.06     11.51 o
  -3  25   2     5522.19     5553.18     92.75 o
  -2  25   2       38.68       34.85     11.62 o
  -1  25   2     7291.10     7543.84     98.96 o
   0  25   2      374.60      354.03     19.31 o
   1  25   2      192.38      198.31     15.29 o
   2  25   2       17.29       22.84      9.07 o
   3  25   2     3025.34     3000.24     60.08 o
   4  25   2       89.88       75.06     11.66 o
   5  25   2     2527.36     2612.02     67.54 o
   6  25   2      418.76      450.31     28.52 o
   7  25   2      383.64      364.62     29.40 o
  -8  26   2      341.12      348.43     31.37 o
  -7  26   2      169.19      216.30     25.17 o
  -6  26   2        8.83       12.44     12.68 o
  -5  26   2      906.34      877.66     44.32 o
  -4  26   2     2274.73     2267.39     56.41 o
  -3  26   2     1060.40     1090.15     37.60 o
  -2  26   2     2650.56     2700.84     56.48 o
  -1  26   2      986.07     1046.57     34.13 o
   0  26   2       90.60      105.45     13.81 o
   1  26   2     3889.62     3926.96     70.08 o
   2  26   2      769.20      751.56     29.39 o
   3  26   2      421.22      418.46     21.65 o
   4  26   2      846.29      810.70     33.13 o
   5  26   2      518.92      510.80     31.02 o
   6  26   2      285.43      276.56     23.05 o
   7  26   2      723.62      673.07     45.93 o
  -8  27   2      390.70      427.58     47.80 o
  -7  27   2      236.05      178.95     23.59 o
  -6  27   2      919.86      943.99     41.20 o
  -5  27   2      261.48      239.82     25.78 o
  -4  27   2     2060.27     2100.95     54.93 o
  -3  27   2       72.90       58.39     11.55 o
  -2  27   2       86.48       78.13     11.66 o
  -1  27   2      853.83      808.15     30.27 o
   0  27   2     3444.90     3426.99     87.73 o
   1  27   2      200.49      194.81     17.27 o
   2  27   2     3273.19     3271.52     65.30 o
   3  27   2       10.55       27.88      8.13 o
   4  27   2      186.76      171.82     16.95 o
   5  27   2       34.15       37.23     13.69 o
   6  27   2      639.23      660.03     40.16 o
  -8  28   2      238.94      267.10     48.27 o
  -7  28   2     1322.61     1295.57     59.37 o
  -6  28   2      195.40      166.40     20.83 o
  -5  28   2     2041.16     2036.00     60.66 o
  -4  28   2      261.15      242.31     19.84 o
  -3  28   2       61.55       49.55     12.48 o
  -2  28   2     1826.60     1735.57     50.99 o
  -1  28   2     1548.46     1661.54     44.83 o
   0  28   2      111.56      133.82     14.90 o
   1  28   2      681.82      701.18     31.55 o
   2  28   2      969.74      902.85     33.39 o
   3  28   2      163.24      159.15     14.61 o
   4  28   2      798.38      741.86     35.84 o
   5  28   2       35.26       37.92     14.94 o
   6  28   2      194.56      207.57     24.72 o
  -7  29   2      210.47      208.51     29.02 o
  -6  29   2       17.00       12.64     14.12 o
  -5  29   2      127.13       94.17     15.12 o
  -4  29   2        3.00        3.10     11.30 o
  -3  29   2     1832.42     1863.33     52.79 o
  -2  29   2      156.31      159.69     20.72 o
  -1  29   2     2410.49     2511.18     60.76 o
   0  29   2        4.41        9.00     10.00 o
   1  29   2       31.16       21.70     10.32 o
   2  29   2      100.84      110.47     14.16 o
   3  29   2     2727.93     2715.24     61.33 o
   4  29   2       83.73       72.95     18.42 o
   5  29   2     1700.86     1669.65     70.18 o
   6  29   2        3.03        1.39     16.77 o
  -7  30   2      598.44      537.22     72.01 o
  -6  30   2       72.97       52.17     17.64 o
  -5  30   2      379.14      372.85     29.21 o
  -4  30   2      976.47     1048.82     43.09 o
  -3  30   2      129.79      113.54     16.01 o
  -2  30   2     1747.64     1816.54     52.23 o
  -1  30   2      176.31      164.26     19.58 o
   0  30   2        5.55        8.28     12.91 o
   1  30   2      732.54      723.53     34.96 o
   2  30   2      464.86      456.31     24.86 o
   3  30   2        5.23       -9.62     15.51 o
   4  30   2      972.02     1001.12     39.99 o
   5  30   2        2.39        2.21     15.16 o
  -6  31   2     1707.67     1778.84     76.58 o
  -5  31   2        7.96        8.25     13.43 o
  -4  31   2      467.27      411.83     30.51 o
  -3  31   2        4.04      -15.75     12.74 o
  -2  31   2       36.87       63.85     13.91 o
  -1  31   2      262.92      273.30     20.83 o
   0  31   2     1239.41     1234.74     42.89 o
   1  31   2      136.23      133.07     16.90 o
   2  31   2      445.99      424.44     24.40 o
   3  31   2       88.87       90.63     14.63 o
   4  31   2       76.45       50.58     15.14 o
   5  31   2       57.91       51.94     18.60 o
  -6  32   2        4.04        7.77     36.57 o
  -5  32   2     1488.03     1502.52     59.78 o
  -4  32   2        9.24       13.47     14.42 o
  -3  32   2       17.53        6.44     12.61 o
  -2  32   2     1078.37     1079.98     41.38 o
  -1  32   2     1491.46     1492.69     48.30 o
   0  32   2      523.69      497.85     28.18 o
   1  32   2      562.23      617.75     37.25 o
   2  32   2      494.53      520.90     31.68 o
   3  32   2       85.43       78.54     17.12 o
   4  32   2      628.93      627.17     49.04 o
  -5  33   2       26.93       58.98     32.87 o
  -4  33   2       43.78       57.42     16.62 o
  -3  33   2     1015.01      953.21     44.15 o
  -2  33   2      253.17      275.95     24.35 o
  -1  33   2     2065.87     2081.49     68.41 o
   0  33   2      359.76      330.89     25.56 o
   1  33   2        1.94        8.05     13.22 o
   2  33   2      373.65      353.11     27.29 o
   3  33   2     1313.90     1251.43     54.21 o
   4  33   2        0.85       17.69     21.40 o
  -5  34   2      141.79      109.31     53.42 o
  -4  34   2     1618.66     1570.19    116.26 o
  -3  34   2        8.81       29.19     15.14 o
  -2  34   2      937.96      931.27     43.29 o
  -1  34   2       62.92       60.00     17.31 o
   0  34   2        8.47       33.00     15.62 o
   1  34   2      115.61      115.57     20.48 o
   2  34   2      226.04      248.02     29.79 o
   3  34   2       86.07      113.06     28.04 o
  -4  35   2      433.45      389.49     61.31 o
  -3  35   2      160.19      157.64     32.06 o
  -2  35   2        4.12       50.08     21.46 o
  -1  35   2       77.82       69.52     15.10 o
   0  35   2      925.09      820.08     44.86 o
   1  35   2        0.64       -4.57     16.60 o
   2  35   2     1287.56     1176.56     69.72 o
  -3  36   2        3.92       -4.83     44.85 o
  -2  36   2      229.97      214.09     45.06 o
  -1  36   2      437.64      520.64     99.27 o
   0  36   2      260.03      305.41     42.93 o
   1  36   2     1836.82     1924.01    185.58 o
 -11   0   3        0.52       20.93     15.13 o
  -9   0   3     1389.21     1300.65     55.14 o
  -7   0   3     9350.84     9567.83    240.32 o
  -5   0   3    10782.87    11246.50    325.04 o
  -3   0   3      267.91      356.85     14.20 o
  -1   0   3    10312.92     9909.84    221.42 o
   1   0   3    36310.12    37464.01    388.64 o
   3   0   3     3647.50     3923.08     79.87 o
   5   0   3    15564.42    15349.89    179.19 o
   7   0   3     1357.13     1365.01     48.77 o
   9   0   3       20.21      -19.77     20.53 o
 -12   1   3      959.52      917.24     43.83 o
 -11   1   3      988.23     1029.09     37.66 o
 -10   1   3      431.87      447.00     21.61 o
  -9   1   3     1176.22     1149.18     35.14 o
  -8   1   3     2629.25     2619.71     53.43 o
  -7   1   3       87.65       82.05      6.72 o
  -6   1   3     5876.37     5904.60     90.41 o
  -5   1   3     2765.11     2649.37     48.65 o
  -4   1   3      161.09      171.10     11.25 o
  -3   1   3     8787.40     8281.60    109.73 o
  -2   1   3     7830.62     7789.42     67.11 o
  -1   1   3     2188.71     2192.10     36.53 o
   0   1   3     8221.34     8427.14    143.07 o
   1   1   3      558.32      483.88      9.46 o
   2   1   3      163.38      158.10      5.26 o
   3   1   3     6581.13     6750.60     62.33 o
   4   1   3      363.23      408.91     10.82 o
   5   1   3      803.88      791.02     19.01 o
   6   1   3     1019.65     1039.09     22.61 o
   7   1   3      270.62      240.79     14.77 o
   8   1   3      667.71      697.81     33.86 o
   9   1   3      432.34      423.92     45.48 o
  10   1   3        3.06       13.79     33.99 o
 -12   2   3     2005.48     1893.85     80.11 o
 -11   2   3      164.33      184.17     17.86 o
 -10   2   3      823.51      865.71     30.88 o
  -9   2   3      773.74      743.82     28.32 o
  -8   2   3        5.75        1.51     10.56 o
  -7   2   3      818.94      776.25     16.14 o
  -6   2   3      134.88      161.84      7.84 o
  -5   2   3      141.77      164.06      9.81 o
  -4   2   3     5499.62     5019.54     65.96 o
  -3   2   3      163.27      183.36      7.54 o
  -2   2   3    16106.63    16136.70    139.79 o
  -1   2   3      477.02      510.03     10.91 o
   0   2   3      347.85      350.68     11.24 o
   1   2   3     6259.23     6219.17     74.30 o
   2   2   3    25938.78    25770.73    255.19 o
   3   2   3       20.05       30.96      3.47 o
   4   2   3    16243.12    16544.38    140.72 o
   5   2   3      739.70      810.12     19.25 o
   6   2   3      662.16      703.01     19.09 o
   7   2   3        2.75       15.01      7.75 o
   8   2   3     2135.58     2142.00     60.67 o
   9   2   3       19.47        3.45     21.50 o
  10   2   3      156.68      146.14     92.64 o
 -12   3   3     1170.54     1112.99     61.16 o
 -11   3   3     1544.72     1543.11     51.52 o
 -10   3   3       28.77       43.38      9.93 o
  -9   3   3     5764.99     5730.63     83.40 o
  -8   3   3    11250.01    11149.98    130.85 o
  -7   3   3      467.96      439.44     18.40 o
  -6   3   3     4830.41     5001.22     67.10 o
  -5   3   3     7891.25     7671.65     89.89 o
  -4   3   3     3284.92     3698.15     45.55 o
  -3   3   3     7178.98     7103.22     68.37 o
  -2   3   3     9234.23     9276.63     84.21 o
  -1   3   3     4174.12     4119.78     69.63 o
   0   3   3     5790.73     5692.93     50.08 o
   1   3   3     2001.51     2043.87     19.77 o
   2   3   3       47.31       42.45      3.68 o
   3   3   3     6859.81     6765.93     59.24 o
   4   3   3      351.33      353.02      9.49 o
   5   3   3     3812.47     3923.10     46.54 o
   6   3   3       58.63       64.80      8.40 o
   7   3   3        2.81       12.85      8.09 o
   8   3   3       63.11       76.02     13.93 o
   9   3   3      834.99      830.50     43.14 o
  10   3   3        1.52       30.35     44.62 o
 -12   4   3        4.88       33.86     19.43 o
 -11   4   3       25.07       30.57     11.74 o
 -10   4   3      363.64      353.93     20.24 o
  -9   4   3     2183.03     2088.60     46.89 o
  -8   4   3     1011.56      981.97     27.86 o
  -7   4   3     2596.92     2577.67     44.13 o
  -6   4   3        4.98        9.15      3.04 o
  -5   4   3     6030.51     6039.00     63.59 o
  -4   4   3     1441.46     1465.47     24.83 o
  -3   4   3     2006.17     2092.58     27.39 o
  -2   4   3      413.17      423.67      8.21 o
  -1   4   3    36189.43    36777.68    375.60 o
   0   4   3      459.89      456.78      8.72 o
   1   4   3    33828.12    34083.78    382.63 o
   2   4   3      214.58      236.52      6.81 o
   3   4   3      307.87      251.77      9.15 o
   4   4   3       92.08       98.17      5.75 o
   5   4   3    10237.73    10364.96     89.25 o
   6   4   3      327.22      318.70     13.91 o
   7   4   3     1934.59     1974.15     42.07 o
   8   4   3       19.48       20.15     13.08 o
   9   4   3      102.15       91.34     17.55 o
 -12   5   3      215.43      193.61     28.50 o
 -11   5   3     1784.05     1836.73     57.28 o
 -10   5   3       87.83      112.14     14.43 o
  -9   5   3     1007.71      928.32     30.14 o
  -8   5   3     2126.44     2151.08     42.55 o
  -7   5   3      640.47      620.79     20.54 o
  -6   5   3     1528.79     1465.65     25.74 o
  -5   5   3     1897.72     1811.39     31.06 o
  -4   5   3       67.78       58.31      4.94 o
  -3   5   3    11886.95    12288.01    114.77 o
  -2   5   3      113.91       89.35      4.71 o
  -1   5   3     1370.44     1311.67     17.50 o
   0   5   3     7903.86     7914.48     90.81 o
   1   5   3    12210.30    12766.24    156.58 o
   2   5   3     5830.94     5799.87     52.21 o
   3   5   3     3814.42     3658.87     44.23 o
   4   5   3       47.90       48.97      4.85 o
   5   5   3      154.05      163.22      8.34 o
   6   5   3     2613.93     2635.45     42.67 o
   7   5   3      398.43      381.09     17.62 o
   8   5   3     1184.22     1165.37     48.22 o
   9   5   3      134.58      126.97     18.48 o
 -12   6   3     2003.52     1938.53     82.89 o
 -11   6   3        4.64       20.63     14.12 o
 -10   6   3     3226.70     3251.82     69.44 o
  -9   6   3       61.47       55.77     10.79 o
  -8   6   3      388.35      380.17     17.65 o
  -7   6   3      155.65      147.59     10.49 o
  -6   6   3     2092.46     2217.22     36.66 o
  -5   6   3      706.18      733.30     21.98 o
  -4   6   3    16636.12    16943.38    191.80 o
  -3   6   3     4316.17     4488.76     50.91 o
  -2   6   3    15795.19    15652.08    179.67 o
  -1   6   3     1358.99     1346.16     17.40 o
   0   6   3     1740.89     1838.06     25.45 o
   1   6   3     3357.26     3434.06     44.29 o
   2   6   3    28038.06    28215.67    249.91 o
   3   6   3      297.09      336.81     10.40 o
   4   6   3     7152.16     7113.96     66.67 o
   5   6   3      592.98      595.17     15.72 o
   6   6   3     2455.29     2442.29     41.06 o
   7   6   3      872.21      807.09     25.20 o
   8   6   3     1356.55     1311.28     51.40 o
   9   6   3        2.67        4.31     12.07 o
 -12   7   3      349.68      403.82     50.42 o
 -11   7   3     1592.67     1598.48     53.79 o
 -10   7   3       58.02       43.67     12.32 o
  -9   7   3     2917.48     2918.82     58.08 o
  -8   7   3     1533.77     1529.94     36.87 o
  -7   7   3      423.50      427.12     16.62 o
  -6   7   3       74.77       71.46      6.69 o
  -5   7   3     8871.26     8682.75     96.05 o
  -4   7   3        2.65        3.54      3.48 o
  -3   7   3    18638.07    18487.65    148.23 o
  -2   7   3      807.46      730.27     13.18 o
  -1   7   3       15.45        9.65      3.41 o
   0   7   3     2037.30     1879.58     19.93 o
   1   7   3       79.55       78.30      5.20 o
   2   7   3       28.25       23.45      4.99 o
   3   7   3      828.88      733.78     15.44 o
   4   7   3      251.99      230.94      9.62 o
   5   7   3     2254.56     2343.20     37.30 o
   6   7   3      221.85      237.63     12.74 o
   7   7   3       82.16       82.53     10.31 o
   8   7   3        0.52       -3.19     11.52 o
   9   7   3      833.10      867.63     44.33 o
 -12   8   3      284.47      304.01     53.29 o
 -11   8   3       44.59       68.47     15.47 o
 -10   8   3       43.30        3.03     10.96 o
  -9   8   3      387.37      367.51     20.52 o
  -8   8   3       49.54       45.64     10.95 o
  -7   8   3     1546.95     1538.73     32.67 o
  -6   8   3        4.43        2.70      4.47 o
  -5   8   3     5768.92     5699.54     90.05 o
  -4   8   3      420.05      423.58     11.39 o
  -3   8   3      143.94      108.65      5.93 o
  -2   8   3     2501.48     2639.65     31.68 o
  -1   8   3    34384.01    33870.34    253.31 o
   0   8   3      548.91      583.40     11.34 o
   1   8   3    33018.71    31974.09    252.10 o
   2   8   3        3.16       12.38      5.07 o
   3   8   3      159.93      168.71      8.86 o
   4   8   3      673.37      655.78     15.95 o
   5   8   3    18610.56    18842.13    192.21 o
   6   8   3      198.64      170.94     12.68 o
   7   8   3     3854.66     3995.73     61.77 o
   8   8   3       13.03        4.00     14.66 o
   9   8   3      152.34      138.60     20.01 o
 -11   9   3     1174.81     1115.64     45.28 o
 -10   9   3       23.44       34.38     13.57 o
  -9   9   3      740.83      673.30     28.77 o
  -8   9   3     3126.95     3049.38     54.98 o
  -7   9   3        3.41        7.78      6.23 o
  -6   9   3     4739.44     5066.06     62.01 o
  -5   9   3     3448.91     3476.80     44.54 o
  -4   9   3       23.25       18.50      3.49 o
  -3   9   3      652.13      526.00     15.35 o
  -2   9   3     4183.01     4175.16     56.16 o
  -1   9   3     1803.19     1892.92     26.39 o
   0   9   3    19010.19    19370.95    194.19 o
   1   9   3      116.12      109.64      7.11 o
   2   9   3     6479.56     6222.81     68.30 o
   3   9   3     1133.46     1110.59     23.07 o
   4   9   3      271.55      264.71      9.77 o
   5   9   3        4.46        3.90      6.80 o
   6   9   3     5010.26     4956.84     72.66 o
   7   9   3        0.18        9.32      8.28 o
   8   9   3     2181.60     2115.80     62.06 o
   9   9   3       33.15       82.76     18.63 o
 -11  10   3       42.99       26.63     15.94 o
 -10  10   3      406.99      400.17     24.73 o
  -9  10   3      129.21       89.17     15.21 o
  -8  10   3      192.94      211.26     13.95 o
  -7  10   3      472.92      461.73     17.34 o
  -6  10   3      709.60      743.43     19.08 o
  -5  10   3     2087.84     2213.02     29.69 o
  -4  10   3     8669.91     8564.91     89.39 o
  -3  10   3      260.37      270.06      9.16 o
  -2  10   3    10433.67    10380.27    107.16 o
  -1  10   3      789.96      874.51     22.14 o
   0  10   3      771.66      811.03     13.81 o
   1  10   3      661.93      598.07     14.05 o
   2  10   3    15565.48    15324.58    140.30 o
   3  10   3       59.47       55.61      6.51 o
   4  10   3     6778.55     6826.46     70.22 o
   5  10   3       35.57       34.76      6.73 o
   6  10   3        1.22       15.66      8.53 o
   7  10   3      200.86      201.53     14.36 o
   8  10   3     1064.17     1062.63     44.06 o
   9  10   3      127.45      110.06     19.98 o
 -11  11   3      606.45      616.09     34.43 o
 -10  11   3      384.85      384.96     26.65 o
  -9  11   3     1619.93     1547.42     51.41 o
  -8  11   3      170.04      165.29     14.29 o
  -7  11   3       70.63       81.51      8.77 o
  -6  11   3      131.18      117.50      8.11 o
  -5  11   3     4842.92     4998.86     54.88 o
  -4  11   3     1552.54     1594.24     30.53 o
  -3  11   3     5955.23     5699.20     61.93 o
  -2  11   3      173.62      168.36      8.15 o
  -1  11   3     6944.61     7033.90     74.97 o
   0  11   3     2838.17     2673.55     31.83 o
   1  11   3      759.52      721.24     13.72 o
   2  11   3     1805.52     1646.85     29.17 o
   3  11   3     6502.89     6711.54     73.35 o
   4  11   3     2242.35     2180.58     34.82 o
   5  11   3     6357.97     6605.53     75.26 o
   6  11   3     1762.13     1722.18     38.69 o
   7  11   3        3.39       10.76      9.89 o
   8  11   3        6.66        8.77     14.26 o
   9  11   3     2671.26     2854.79     90.54 o
 -11  12   3       24.39       37.29     14.74 o
 -10  12   3       48.60       45.22     13.72 o
  -9  12   3      790.74      736.71     34.94 o
  -8  12   3      649.21      576.85     27.24 o
  -7  12   3     1605.01     1751.07     35.50 o
  -6  12   3     1509.70     1530.83     27.17 o
  -5  12   3     7200.22     7273.40    126.14 o
  -4  12   3        4.70       -0.08      5.42 o
  -3  12   3      894.23      958.64     19.52 o
  -2  12   3     4424.43     4233.96     56.87 o
  -1  12   3     8155.39     7640.50     83.90 o
   0  12   3      970.13      963.28     16.61 o
   1  12   3    17336.67    17382.46    146.57 o
   2  12   3     3697.04     3752.97     45.58 o
   3  12   3      130.76      159.95      7.77 o
   4  12   3     2473.91     2419.49     37.59 o
   5  12   3     9940.02    10252.73    103.98 o
   6  12   3       68.99       55.30      8.82 o
   7  12   3     2075.11     2117.52     48.85 o
   8  12   3      416.93      374.36     27.20 o
   9  12   3       27.62       -3.88     20.42 o
 -11  13   3      221.75      221.85     21.78 o
 -10  13   3       33.59       56.28     14.45 o
  -9  13   3      354.40      318.88     24.18 o
  -8  13   3     5529.49     5405.92     92.67 o
  -7  13   3       11.07        9.28      8.88 o
  -6  13   3     7353.36     7727.83    103.48 o
  -5  13   3       24.68       24.25      3.59 o
  -4  13   3       52.00       75.43      6.51 o
  -3  13   3     1445.92     1405.34     28.91 o
  -2  13   3     3143.09     2903.56     42.67 o
  -1  13   3     1011.50      972.49     20.57 o
   0  13   3     1603.70     1435.79     20.97 o
   1  13   3      819.34      873.88     16.52 o
   2  13   3     3987.44     3892.10     46.44 o
   3  13   3     1157.70     1168.91     24.24 o
   4  13   3      700.68      660.65     19.14 o
   5  13   3       42.07       64.47      8.75 o
   6  13   3     1524.75     1532.99     36.99 o
   7  13   3       60.66       54.45     10.58 o
   8  13   3     2635.26     2621.25     71.19 o
   9  13   3       29.44       -0.74     19.70 o
 -11  14   3      156.23      208.08     23.03 o
 -10  14   3      115.98      142.72     18.03 o
  -9  14   3       27.77       24.65     12.05 o
  -8  14   3      301.65      268.72     19.44 o
  -7  14   3     1218.48     1144.40     35.65 o
  -6  14   3     1942.94     1956.75     45.39 o
  -5  14   3     1937.13     1895.90     36.36 o
  -4  14   3     3296.20     3489.74     54.89 o
  -3  14   3      205.02      192.09     11.21 o
  -2  14   3    10073.46     9723.72    106.74 o
  -1  14   3     2088.93     1956.88     31.77 o
   0  14   3      316.53      244.75      9.23 o
   1  14   3       21.59       36.00      4.22 o
   2  14   3    15488.37    15394.27    123.85 o
   3  14   3      211.30      214.22     10.94 o
   4  14   3    13329.56    13503.17    133.16 o
   5  14   3      111.93      125.88     10.45 o
   6  14   3       36.87       25.91      8.05 o
   7  14   3      535.88      534.36     24.71 o
   8  14   3     1784.03     1794.03     62.73 o
   9  14   3      710.98      751.23     58.37 o
 -11  15   3      701.85      653.91     53.69 o
 -10  15   3      178.38      196.27     20.65 o
  -9  15   3      923.18      877.68     36.23 o
  -8  15   3      144.57      148.28     16.28 o
  -7  15   3      373.23      341.69     20.05 o
  -6  15   3      631.90      621.93     26.50 o
  -5  15   3     1016.36      953.50     25.43 o
  -4  15   3      380.16      389.22     14.51 o
  -3  15   3     9644.96     9795.05    123.51 o
  -2  15   3        3.11        3.92      3.85 o
  -1  15   3     4263.44     4246.47     62.49 o
   0  15   3     3620.20     3587.35     45.27 o
   1  15   3     1068.96     1101.06     19.79 o
   2  15   3        2.33       -3.51      5.03 o
   3  15   3    15759.97    16341.34    144.72 o
   4  15   3       46.73       47.19      6.94 o
   5  15   3     5775.44     5914.61     74.82 o
   6  15   3       21.23       21.76      9.08 o
   7  15   3       25.47       39.74     12.08 o
   8  15   3      152.28      118.00     20.86 o
   9  15   3     2236.47     2156.93     95.09 o
 -11  16   3       41.89       29.88     31.57 o
 -10  16   3       91.27       95.06     23.57 o
  -9  16   3      113.20       68.58     13.31 o
  -8  16   3      851.57      770.91     30.74 o
  -7  16   3     3065.14     2879.86     75.34 o
  -6  16   3      640.03      601.92     26.32 o
  -5  16   3     1282.04     1216.99     27.85 o
  -4  16   3     2795.87     2848.22     64.29 o
  -3  16   3      257.56      261.11      9.78 o
  -2  16   3     5166.78     5302.25     80.27 o
  -1  16   3     9615.55     9424.95    101.45 o
   0  16   3       69.43       57.38      5.49 o
   1  16   3     7345.50     7376.81     80.77 o
   2  16   3     3611.44     3707.91     44.74 o
   3  16   3      382.40      380.45     13.97 o
   4  16   3     1280.39     1299.92     28.40 o
   5  16   3     1448.57     1469.96     34.97 o
   6  16   3      117.81      107.54     12.43 o
   7  16   3     1253.17     1333.33     46.94 o
   8  16   3        9.11        3.98     20.33 o
 -11  17   3       26.40       38.24     40.40 o
 -10  17   3       25.98       10.60     14.06 o
  -9  17   3      180.23      190.79     18.51 o
  -8  17   3     3342.89     3383.13     71.37 o
  -7  17   3       93.30       93.20     12.80 o
  -6  17   3     4431.01     4395.29    100.06 o
  -5  17   3      253.92      246.93     14.77 o
  -4  17   3       20.49       18.62      5.05 o
  -3  17   3       17.82       18.81      7.21 o
  -2  17   3     5372.41     5217.29     63.88 o
  -1  17   3     4197.46     4040.03     56.16 o
   0  17   3     4108.45     4313.02     51.89 o
   1  17   3      314.41      261.59      9.86 o
   2  17   3     1482.34     1478.24     26.01 o
   3  17   3     3389.46     3395.70     45.54 o
   4  17   3      757.98      799.09     22.35 o
   5  17   3      112.62      120.86     11.33 o
   6  17   3     2862.28     2962.97     64.31 o
   7  17   3      611.40      614.56     32.51 o
   8  17   3     3289.23     3476.24     98.21 o
 -10  18   3       78.48       55.59     16.53 o
  -9  18   3       16.34       16.65     13.93 o
  -8  18   3       26.32       56.27     12.44 o
  -7  18   3      939.14      834.85     31.43 o
  -6  18   3      280.12      243.21     17.69 o
  -5  18   3      839.64      832.82     27.77 o
  -4  18   3     2457.29     2503.61     42.00 o
  -3  18   3        8.75       12.50      3.82 o
  -2  18   3     7938.69     7841.07     96.73 o
  -1  18   3     3427.23     3509.77     51.98 o
   0  18   3      453.13      398.93     14.76 o
   1  18   3     2025.15     2028.71     31.06 o
   2  18   3     4680.58     4466.43     53.29 o
   3  18   3       96.54       87.62      8.22 o
   4  18   3     3502.00     3515.51     53.20 o
   5  18   3     1029.69      977.22     30.19 o
   6  18   3       32.75       39.72     12.03 o
   7  18   3      743.08      720.00     37.78 o
   8  18   3     1439.16     1436.71     61.86 o
 -10  19   3       51.68       80.07     19.84 o
  -9  19   3     2645.62     2495.25     69.22 o
  -8  19   3       54.51       40.49     11.56 o
  -7  19   3      180.21      135.16     15.33 o
  -6  19   3       75.90       58.06      9.44 o
  -5  19   3    10697.91    10805.24    203.03 o
  -4  19   3      446.49      422.09     24.62 o
  -3  19   3     2965.40     2930.78     44.70 o
  -2  19   3      353.38      356.90     16.40 o
  -1  19   3      780.95      824.33     23.26 o
   0  19   3      129.84      138.19      8.88 o
   1  19   3       28.23       23.95      5.80 o
   2  19   3      452.42      412.22     15.17 o
   3  19   3       75.67       88.32      8.63 o
   4  19   3      464.62      441.30     18.83 o
   5  19   3     2109.24     2108.13     48.82 o
   6  19   3       17.16       19.00     12.00 o
   7  19   3      208.35      194.85     22.50 o
   8  19   3        7.23       -6.33     22.09 o
 -10  20   3      792.89      736.22     79.17 o
  -9  20   3        0.56      -10.69     18.99 o
  -8  20   3     1302.72     1327.52     47.77 o
  -7  20   3      939.62     1006.78     39.16 o
  -6  20   3     1261.87     1217.09     41.58 o
  -5  20   3     6726.82     6689.95    100.63 o
  -4  20   3     7800.19     7935.92    117.31 o
  -3  20   3       15.93       15.63      7.91 o
  -2  20   3     1055.77     1125.41     32.57 o
  -1  20   3     6116.88     6108.96     79.03 o
   0  20   3     1684.46     1581.80     30.75 o
   1  20   3     6377.05     6553.60     80.44 o
   2  20   3      312.87      305.32     15.30 o
   3  20   3        1.67       12.30      6.89 o
   4  20   3      177.64      173.36     12.26 o
   5  20   3     4118.63     4219.35     78.69 o
   6  20   3      572.87      554.70     29.86 o
   7  20   3     1554.48     1633.44     58.88 o
   8  20   3       12.66       17.43     28.02 o
 -10  21   3       37.14       81.44     56.03 o
  -9  21   3      484.93      556.06     35.97 o
  -8  21   3      900.39      937.13     40.95 o
  -7  21   3       53.90       32.59     15.70 o
  -6  21   3     2923.70     3033.04     69.79 o
  -5  21   3     5794.08     5745.88     92.31 o
  -4  21   3      542.89      554.29     24.88 o
  -3  21   3       20.60       13.93      7.86 o
  -2  21   3     2805.15     2741.87     52.51 o
  -1  21   3     1682.30     1659.74     34.09 o
   0  21   3     6917.37     7091.64     80.53 o
   1  21   3      137.01      116.30      9.44 o
   2  21   3     3287.14     3389.20     54.89 o
   3  21   3      984.56      976.75     28.10 o
   4  21   3      319.31      309.31     16.38 o
   5  21   3      270.15      273.04     19.70 o
   6  21   3     2935.42     3072.45     73.26 o
   7  21   3       62.96       97.80     19.95 o
 -10  22   3      568.94      601.66    105.47 o
  -9  22   3        4.54       14.66     16.27 o
  -8  22   3     1067.53     1017.97     43.61 o
  -7  22   3      291.76      304.32     22.83 o
  -6  22   3       38.79       15.83     11.42 o
  -5  22   3     1514.20     1559.66     43.91 o
  -4  22   3     4264.23     4191.47     75.53 o
  -3  22   3        0.60       -7.76      8.65 o
  -2  22   3      439.20      415.09     21.09 o
  -1  22   3     5912.61     5876.89     80.75 o
   0  22   3       83.88       82.39     12.07 o
   1  22   3     2051.46     2056.29     39.27 o
   2  22   3     1059.92     1073.48     29.38 o
   3  22   3       97.29       87.33      9.64 o
   4  22   3     3093.88     3119.54     58.34 o
   5  22   3      682.79      637.69     29.47 o
   6  22   3      103.54       95.55     15.81 o
   7  22   3       30.64        7.39     15.21 o
  -9  23   3     3221.11     3418.13    122.96 o
  -8  23   3      594.49      588.50     33.47 o
  -7  23   3       50.23       23.96     11.48 o
  -6  23   3     1325.22     1341.73     55.54 o
  -5  23   3     6462.24     6424.67    102.46 o
  -4  23   3      338.34      305.05     19.36 o
  -3  23   3     5062.34     4998.84     79.66 o
  -2  23   3     3352.85     3438.84     65.11 o
  -1  23   3     1423.63     1381.62     36.31 o
   0  23   3      422.52      412.14     16.21 o
   1  23   3      546.71      528.58     21.40 o
   2  23   3      386.24      366.77     17.67 o
   3  23   3      858.81      868.27     30.29 o
   4  23   3        3.17      -14.81      9.88 o
   5  23   3     2260.27     2233.35     56.94 o
   6  23   3      260.43      257.06     24.12 o
   7  23   3      556.25      572.18     39.43 o
  -9  24   3        8.07       22.24     21.57 o
  -8  24   3      946.86      982.32     43.79 o
  -7  24   3      384.90      398.65     35.96 o
  -6  24   3      101.53       73.51     13.65 o
  -5  24   3      838.61      833.38     35.92 o
  -4  24   3     2470.25     2393.59     56.35 o
  -3  24   3       32.14       30.06      9.84 o
  -2  24   3      345.25      371.43     19.91 o
  -1  24   3     1459.06     1289.31     35.78 o
   0  24   3      509.02      476.54     20.95 o
   1  24   3     3384.09     3331.26     64.29 o
   2  24   3     1730.55     1777.16     39.87 o
   3  24   3      293.46      291.57     17.91 o
   4  24   3      803.38      771.36     30.08 o
   5  24   3      700.65      739.64     32.65 o
   6  24   3       73.34       62.63     27.70 o
   7  24   3     1762.29     1688.56     76.84 o
  -9  25   3       10.94      -22.76     30.28 o
  -8  25   3     2208.99     2302.94     68.56 o
  -7  25   3       40.23       22.73     13.16 o
  -6  25   3     4181.28     4245.06     90.39 o
  -5  25   3      328.88      332.96     23.50 o
  -4  25   3       57.51       41.14     11.95 o
  -3  25   3        6.42        2.79      9.03 o
  -2  25   3     1673.78     1520.92     40.93 o
  -1  25   3     1350.24     1269.12     36.25 o
   0  25   3     1936.53     1868.33     47.41 o
   1  25   3        5.04       11.10      8.75 o
   2  25   3      544.91      556.96     23.33 o
   3  25   3        6.03        6.89      8.48 o
   4  25   3        0.56       17.61     12.30 o
   5  25   3       13.61       17.60     13.29 o
   6  25   3      888.03      875.99     42.81 o
  -8  26   3     1024.87     1116.65     47.79 o
  -7  26   3     2473.07     2488.85     69.87 o
  -6  26   3      175.45      170.92     20.82 o
  -5  26   3     1346.38     1330.42     47.22 o
  -4  26   3     2544.20     2470.54     59.36 o
  -3  26   3      580.77      585.20     26.13 o
  -2  26   3     2626.72     2545.80     55.14 o
  -1  26   3     2115.85     2105.66     52.34 o
   0  26   3      250.42      222.63     17.85 o
   1  26   3      134.17      115.89     14.80 o
   2  26   3      341.94      329.56     18.41 o
   3  26   3      252.01      250.28     17.46 o
   4  26   3      210.59      196.88     18.68 o
   5  26   3       17.47       12.17     12.93 o
   6  26   3      168.36      201.74     22.96 o
  -8  27   3     1073.84      966.27     64.60 o
  -7  27   3        0.04       -1.53     14.02 o
  -6  27   3     1110.29     1045.65     43.79 o
  -5  27   3     3107.78     3340.95     79.03 o
  -4  27   3      588.45      562.45     28.65 o
  -3  27   3     3867.35     3957.64     73.79 o
  -2  27   3      743.74      738.44     31.58 o
  -1  27   3      439.08      443.75     24.30 o
   0  27   3       10.72       -0.29      9.47 o
   1  27   3     1341.41     1333.79     45.59 o
   2  27   3      211.61      201.63     16.01 o
   3  27   3     1162.56     1105.23     33.55 o
   4  27   3        4.00       -1.97     12.94 o
   5  27   3      899.76      884.34     40.04 o
   6  27   3        2.32        7.88     15.32 o
  -8  28   3      139.24      114.44     34.57 o
  -7  28   3     1313.97     1345.77     56.19 o
  -6  28   3        8.44        4.80     14.35 o
  -5  28   3      641.96      567.70     32.60 o
  -4  28   3     1055.17     1108.95     40.04 o
  -3  28   3     1135.00     1164.44     38.28 o
  -2  28   3     4114.07     4129.33     81.02 o
  -1  28   3      850.30      908.72     35.04 o
   0  28   3       24.22       12.59     10.80 o
   1  28   3      117.69       84.61     13.68 o
   2  28   3     2966.49     2866.87     59.36 o
   3  28   3       21.96       12.95      9.54 o
   4  28   3      807.55      808.12     37.23 o
   5  28   3        2.62        8.56     14.70 o
  -7  29   3        0.60       -3.23     16.50 o
  -6  29   3     4138.87     4274.59     96.32 o
  -5  29   3      537.91      577.25     32.67 o
  -4  29   3      386.24      408.27     25.28 o
  -3  29   3      127.43      145.91     16.29 o
  -2  29   3     5890.36     6232.79    105.92 o
  -1  29   3        9.49        9.12     10.78 o
   0  29   3      922.91      904.60     42.76 o
   1  29   3       35.55       29.10     14.43 o
   2  29   3       42.98       26.54     11.42 o
   3  29   3       10.42        8.15     11.41 o
   4  29   3       30.69        9.01     14.68 o
   5  29   3        5.14        4.97     14.78 o
  -7  30   3     1575.03     1622.30     98.26 o
  -6  30   3       29.19       52.77     15.69 o
  -5  30   3      429.93      425.20     28.70 o
  -4  30   3     1263.38     1285.68     45.06 o
  -3  30   3      731.36      755.92     34.65 o
  -2  30   3        1.75       25.23     13.96 o
  -1  30   3     2650.23     2871.16     67.10 o
   0  30   3      112.67       88.54     14.39 o
   1  30   3      429.09      347.84     25.09 o
   2  30   3      121.54       94.73     16.08 o
   3  30   3       78.75       73.03     13.99 o
   4  30   3      643.44      688.63     38.08 o
   5  30   3      104.22       76.96     22.22 o
  -6  31   3       38.96       64.66     20.02 o
  -5  31   3     1632.29     1594.90     56.43 o
  -4  31   3       86.77       45.28     15.86 o
  -3  31   3     1883.79     1957.28     57.28 o
  -2  31   3      240.88      310.86     22.49 o
  -1  31   3       63.84       46.04     14.24 o
   0  31   3       10.62       16.34     13.24 o
   1  31   3      685.87      632.04     34.04 o
   2  31   3      181.68      166.82     17.46 o
   3  31   3     1325.50     1259.76     48.32 o
   4  31   3        2.47        1.56     16.85 o
  -6  32   3      203.41      246.82     41.05 o
  -5  32   3      471.46      471.74     34.20 o
  -4  32   3     1784.43     1795.30     64.20 o
  -3  32   3     1079.39     1171.07     47.34 o
  -2  32   3     1325.90     1343.98     47.04 o
  -1  32   3      555.77      494.36     30.34 o
   0  32   3      403.29      455.55     29.76 o
   1  32   3       65.03       55.12     14.30 o
   2  32   3     1634.05     1742.16     54.61 o
   3  32   3       20.94       12.81     12.30 o
   4  32   3      614.60      621.17     49.58 o
  -5  33   3      699.58      690.55    123.95 o
  -4  33   3      111.65      160.41     21.82 o
  -3  33   3      359.61      365.54     29.14 o
  -2  33   3     1775.22     1782.07     55.18 o
  -1  33   3      176.97      184.34     22.89 o
   0  33   3      737.39      772.57     38.64 o
   1  33   3        9.07       18.41     12.67 o
   2  33   3       49.64       47.62     15.02 o
   3  33   3       56.67       92.74     23.07 o
  -4  34   3      671.61      793.54    106.94 o
  -3  34   3       11.41       21.58     15.38 o
  -2  34   3       39.60       36.88     18.33 o
  -1  34   3     1334.23     1265.33     53.94 o
   0  34   3      203.97      215.70     24.08 o
   1  34   3     1970.26     2055.34     71.11 o
   2  34   3       74.17       48.53     20.00 o
  -3  35   3     1245.64     1138.59     93.53 o
  -2  35   3       50.18       59.64     34.39 o
  -1  35   3       15.36      -13.20     29.33 o
   0  35   3      411.51      407.96     38.33 o
   1  35   3      597.94      665.66     53.15 o
  -2  36   3      927.15      893.59    127.41 o
  -1  36   3      230.17      256.45     70.43 o
 -12   0   4      391.39      452.15     36.48 o
 -10   0   4     1000.04      978.40     50.12 o
  -8   0   4      795.00      752.74     44.42 o
  -6   0   4      568.33      541.95     32.81 o
  -4   0   4    19209.28    18642.72    249.39 o
  -2   0   4    13748.52    13608.46    243.53 o
   0   0   4    12729.83    12762.97    172.40 o
   2   0   4    13019.62    12564.25    148.92 o
   4   0   4     4649.38     4685.06     85.55 o
   6   0   4     1250.49     1221.06     56.85 o
   8   0   4     2859.27     2964.31    106.42 o
 -12   1   4       60.57       69.99     12.66 o
 -11   1   4       72.43       63.06     11.02 o
 -10   1   4       27.33       34.02     10.86 o
  -9   1   4     1606.95     1579.33     45.39 o
  -8   1   4     4516.31     4437.29     82.57 o
  -7   1   4      268.70      264.25     14.09 o
  -6   1   4    11780.15    11828.05    168.16 o
  -5   1   4    14410.72    14229.68    151.21 o
  -4   1   4     4464.98     4659.42     61.16 o
  -3   1   4    21081.04    20661.63    171.11 o
  -2   1   4    67400.44    66763.78    495.13 o
  -1   1   4     2490.58     2470.06     35.06 o
   0   1   4     5554.26     5723.92     77.70 o
   1   1   4    11733.55    11659.86    152.44 o
   2   1   4     1937.19     1899.53     25.30 o
   3   1   4     2349.30     2432.15     29.72 o
   4   1   4     2978.90     2962.21     36.87 o
   5   1   4      519.78      527.18     15.18 o
   6   1   4       75.23       75.30     14.89 o
   7   1   4      394.71      368.93     24.59 o
   8   1   4       21.12       25.64     14.18 o
   9   1   4      191.37      190.72     38.85 o
 -12   2   4       36.69       34.13     13.48 o
 -11   2   4       28.42       14.04     14.90 o
 -10   2   4      186.48      178.99     14.68 o
  -9   2   4     2564.13     2549.97     59.04 o
  -8   2   4      956.82      964.22     30.88 o
  -7   2   4     6827.23     6998.97    115.45 o
  -6   2   4     2055.15     1948.65     41.34 o
  -5   2   4     2103.46     2093.83     37.36 o
  -4   2   4     3883.10     4397.19     55.89 o
  -3   2   4     8966.62     8538.41     75.69 o
  -2   2   4     1297.34     1374.18     23.61 o
  -1   2   4    22171.63    21127.71    380.89 o
   0   2   4      330.46      352.67     11.18 o
   1   2   4     2541.90     2636.29     31.46 o
   2   2   4    11616.61    12441.76     89.79 o
   3   2   4     4413.71     4495.08     45.82 o
   4   2   4       20.92       17.46      4.68 o
   5   2   4     2722.43     2758.67     39.44 o
   6   2   4        9.88       29.72      9.94 o
   7   2   4      436.48      432.39     26.54 o
   8   2   4        0.03        5.72     12.82 o
   9   2   4       24.05        6.63     15.58 o
 -12   3   4        0.79        2.29     14.45 o
 -11   3   4       87.54       70.68     13.31 o
 -10   3   4        0.87       -8.01     10.27 o
  -9   3   4      518.92      504.79     23.25 o
  -8   3   4      184.41      198.40     13.30 o
  -7   3   4     1852.51     1826.94     39.32 o
  -6   3   4     9547.35     9420.12    105.60 o
  -5   3   4     5776.94     5575.86     80.55 o
  -4   3   4      582.60      650.23     20.17 o
  -3   3   4     9868.94     9208.22     86.57 o
  -2   3   4    18110.93    17416.38    184.23 o
  -1   3   4      608.27      534.89     13.10 o
   0   3   4    22075.31    22325.04    209.52 o
   1   3   4    31646.16    32025.59    395.08 o
   2   3   4      699.94      848.17     12.89 o
   3   3   4     5240.98     5570.04     67.69 o
   4   3   4     7181.20     7434.89     68.14 o
   5   3   4      442.08      490.40     17.18 o
   6   3   4     1958.29     1910.81     48.68 o
   7   3   4      823.97      820.38     35.99 o
   8   3   4      100.91       87.77     22.84 o
   9   3   4      126.38       43.09     22.56 o
 -12   4   4      803.36      793.09     39.19 o
 -11   4   4      181.97      187.05     17.05 o
 -10   4   4     2298.86     2244.69     50.73 o
  -9   4   4       11.87       13.61      8.97 o
  -8   4   4      567.54      563.45     21.81 o
  -7   4   4     3679.51     3743.16     53.29 o
  -6   4   4     6687.37     6985.09     94.38 o
  -5   4   4      319.64      260.85     11.87 o
  -4   4   4    13293.30    12768.52    117.18 o
  -3   4   4     6198.61     6609.46     59.91 o
  -2   4   4     5754.08     5799.87     55.32 o
  -1   4   4     1590.39     1579.96     26.94 o
   0   4   4    12676.19    13175.04    133.44 o
   1   4   4    11695.04    11968.44    131.24 o
   2   4   4    20297.83    20154.00    145.93 o
   3   4   4      305.33      274.14      8.80 o
   4   4   4      258.46      271.00     10.03 o
   5   4   4     2017.15     1982.53     33.18 o
   6   4   4      867.30      845.87     29.49 o
   7   4   4      426.17      380.37     24.93 o
   8   4   4     1645.68     1638.83     54.93 o
   9   4   4       27.56       46.01     23.84 o
 -12   5   4      237.39      260.66     25.13 o
 -11   5   4      434.89      430.35     26.61 o
 -10   5   4      262.16      295.79     21.27 o
  -9   5   4     1620.59     1686.69     42.64 o
  -8   5   4     6285.84     6404.39     78.94 o
  -7   5   4      271.58      292.28     13.58 o
  -6   5   4    14372.00    14467.74    182.01 o
  -5   5   4    27861.40    28158.38    310.63 o
  -4   5   4     2427.55     2709.19     34.87 o
  -3   5   4     9907.55     9842.56     81.84 o
  -2   5   4    25979.94    25344.41    232.85 o
  -1   5   4     6321.09     6298.22     93.82 o
   0   5   4     7690.83     7662.10    105.90 o
   1   5   4    23612.10    24472.93    227.18 o
   2   5   4     7822.89     7682.27     82.00 o
   3   5   4      986.86     1048.14     17.62 o
   4   5   4     3197.87     3273.52     40.90 o
   5   5   4       30.50       46.91      7.14 o
   6   5   4       27.16       56.24      9.40 o
   7   5   4        2.36       10.66     12.90 o
   8   5   4      122.88      116.62     19.43 o
   9   5   4      196.45      194.44     26.07 o
 -12   6   4      500.23      491.31     41.71 o
 -11   6   4       24.58       43.45     13.45 o
 -10   6   4      181.62      210.20     18.76 o
  -9   6   4     2114.67     2136.89     48.67 o
  -8   6   4        5.13        2.66      8.04 o
  -7   6   4     2843.49     2929.93     45.36 o
  -6   6   4     3602.03     3762.95     64.75 o
  -5   6   4      575.91      652.13     17.07 o
  -4   6   4     1657.87     1912.51     27.69 o
  -3   6   4     3608.85     3525.26     37.28 o
  -2   6   4     3463.92     3695.17     44.01 o
  -1   6   4    16533.03    16458.65    195.53 o
   0   6   4      305.20      314.67      7.82 o
   1   6   4       35.23       24.30      5.04 o
   2   6   4       77.33       93.97      5.41 o
   3   6   4     4984.34     5124.19     55.68 o
   4   6   4      578.31      550.78     15.99 o
   5   6   4     5492.92     5581.55     64.37 o
   6   6   4      981.30      956.64     30.26 o
   7   6   4     1519.01     1400.34     47.86 o
   8   6   4       54.15       63.76     20.30 o
   9   6   4       45.46       11.53     18.00 o
 -12   7   4        1.53       22.84     25.84 o
 -11   7   4       41.01       34.57     13.45 o
 -10   7   4      498.89      490.07     28.37 o
  -9   7   4      853.89      831.43     29.82 o
  -8   7   4     3173.14     3212.20     53.97 o
  -7   7   4       65.74       63.63      8.04 o
  -6   7   4     3230.02     3442.06     45.44 o
  -5   7   4    15989.89    16038.72    191.88 o
  -4   7   4      173.87      207.03      8.29 o
  -3   7   4    15005.83    15138.36    181.18 o
  -2   7   4    18758.98    18943.85    234.33 o
  -1   7   4     4779.92     4678.58     65.72 o
   0   7   4    11604.05    11684.18     98.69 o
   1   7   4     5532.96     5084.88     67.16 o
   2   7   4      725.15      757.63     18.43 o
   3   7   4     1016.43     1063.48     21.45 o
   4   7   4     7055.49     7179.48     74.28 o
   5   7   4      801.74      792.21     20.79 o
   6   7   4     2090.63     2136.43     46.94 o
   7   7   4      171.00      156.00     16.56 o
   8   7   4      136.93      100.40     17.28 o
   9   7   4       52.99       93.75     21.81 o
 -12   8   4      723.29      669.44     62.49 o
 -11   8   4      330.60      346.13     24.29 o
 -10   8   4     2943.74     3009.14     72.16 o
  -9   8   4     3764.64     3593.64     70.21 o
  -8   8   4       49.70       81.31      9.40 o
  -7   8   4      321.83      289.79     14.72 o
  -6   8   4     7802.99     8129.66    114.88 o
  -5   8   4     1702.93     1632.47     29.73 o
  -4   8   4    13922.07    13599.91    135.44 o
  -3   8   4      354.03      376.26     10.60 o
  -2   8   4     1668.91     1799.79     33.08 o
  -1   8   4     2857.02     2986.92     35.24 o
   0   8   4     9178.74     9171.69     84.91 o
   1   8   4       90.48      113.68      8.06 o
   2   8   4     5704.95     5573.82     66.98 o
   3   8   4      550.38      502.85     15.29 o
   4   8   4      728.73      771.15     19.79 o
   5   8   4      205.10      181.97     10.98 o
   6   8   4      110.60       79.47     13.22 o
   7   8   4      786.90      734.67     32.53 o
   8   8   4     1049.11     1000.05     46.92 o
   9   8   4       39.13       46.06     19.36 o
 -12   9   4        1.05      -16.17     27.49 o
 -11   9   4      556.13      499.17     28.50 o
 -10   9   4      213.86      164.57     18.59 o
  -9   9   4      645.79      627.31     28.17 o
  -8   9   4        3.62       -2.35      7.55 o
  -7   9   4      463.18      439.77     17.83 o
  -6   9   4     5305.20     5405.00     84.39 o
  -5   9   4     7103.00     7064.09     73.32 o
  -4   9   4     1268.28     1241.37     17.39 o
  -3   9   4     9507.90     9843.05    114.92 o
  -2   9   4    14745.31    14794.11    258.05 o
  -1   9   4      381.07      378.29     10.80 o
   0   9   4    10638.54    10658.21     86.92 o
   1   9   4     5811.64     5628.12     61.38 o
   2   9   4        0.27        1.64      4.76 o
   3   9   4     4264.48     4324.24     54.85 o
   4   9   4     4062.07     4158.84     53.78 o
   5   9   4      145.34      140.77     10.27 o
   6   9   4     1015.51      970.38     31.29 o
   7   9   4      643.77      555.72     26.88 o
   8   9   4       22.97       40.29     16.59 o
   9   9   4      493.62      499.56     41.39 o
 -11  10   4      359.88      373.35     25.55 o
 -10  10   4      224.19      203.27     19.85 o
  -9  10   4     1353.81     1386.03     47.78 o
  -8  10   4     2792.13     2739.32     52.14 o
  -7  10   4     1734.12     1750.97     36.58 o
  -6  10   4      118.57      116.22      7.98 o
  -5  10   4       13.34       17.49      3.69 o
  -4  10   4     3101.62     3153.32     46.05 o
  -3  10   4     2326.63     2288.54     43.81 o
  -2  10   4      821.96      782.16     16.15 o
  -1  10   4     8226.84     8129.24     94.40 o
   0  10   4     1937.55     1956.03     24.80 o
   1  10   4     1883.86     1681.79     28.36 o
   2  10   4       25.47       19.92      5.24 o
   3  10   4     1367.19     1330.87     27.20 o
   4  10   4     4426.44     4468.14     58.91 o
   5  10   4     3252.91     3414.22     54.18 o
   6  10   4       91.33       85.85     11.20 o
   7  10   4      455.51      432.17     25.25 o
   8  10   4     1471.67     1481.62     63.01 o
 -11  11   4      299.91      289.98     23.24 o
 -10  11   4      379.93      387.24     31.38 o
  -9  11   4     1038.73     1059.59     41.69 o
  -8  11   4     2819.55     2883.20     54.18 o
  -7  11   4      459.95      432.15     17.90 o
  -6  11   4     3227.21     3219.63     48.95 o
  -5  11   4     7290.80     7232.36     76.18 o
  -4  11   4     4395.35     4403.69     53.25 o
  -3  11   4     3420.08     3234.88     53.66 o
  -2  11   4    19090.60    19299.88    198.44 o
  -1  11   4     1657.89     1547.35     24.67 o
   0  11   4     6974.66     6939.28     68.32 o
   1  11   4     3041.73     2891.27     38.16 o
   2  11   4      125.86      120.58      8.53 o
   3  11   4      241.79      234.32     11.65 o
   4  11   4     1744.56     1763.86     34.01 o
   5  11   4       25.36       13.02      6.67 o
   6  11   4      598.16      620.41     25.58 o
   7  11   4      204.37      210.56     18.48 o
   8  11   4      209.55      251.34     25.91 o
 -11  12   4       11.60       -3.01     12.57 o
 -10  12   4      865.13      878.19     40.51 o
  -9  12   4     2004.38     2001.74     54.18 o
  -8  12   4      116.74      124.77     12.91 o
  -7  12   4      537.99      514.02     19.26 o
  -6  12   4     1304.79     1303.04     25.69 o
  -5  12   4     1922.36     1934.74     35.43 o
  -4  12   4     3684.56     3608.76     59.37 o
  -3  12   4     2609.91     2720.73     46.51 o
  -2  12   4      507.35      471.12     13.15 o
  -1  12   4      723.09      659.44     15.43 o
   0  12   4      534.26      509.41     11.92 o
   1  12   4      933.23      960.73     20.22 o
   2  12   4     8108.82     8242.94    107.72 o
   3  12   4     1903.71     1886.90     34.19 o
   4  12   4     2990.53     3072.35     47.61 o
   5  12   4      623.49      607.95     20.61 o
   6  12   4        3.36        6.71      9.22 o
   7  12   4     1168.04     1219.17     43.06 o
   8  12   4     1443.47     1382.28     55.92 o
 -11  13   4      418.04      447.22     29.62 o
 -10  13   4        4.83        7.50     14.33 o
  -9  13   4      268.47      227.64     23.73 o
  -8  13   4      579.82      549.96     26.17 o
  -7  13   4      319.64      313.87     17.01 o
  -6  13   4     2185.46     2159.87     40.60 o
  -5  13   4     3961.78     4089.43     66.42 o
  -4  13   4      262.84      247.83      9.56 o
  -3  13   4     2777.49     2779.99     43.89 o
  -2  13   4     3717.73     3598.81     42.58 o
  -1  13   4        2.07        2.17      5.08 o
   0  13   4     2004.86     1848.11     24.85 o
   1  13   4     5699.44     5865.83     60.91 o
   2  13   4      287.95      272.81     12.09 o
   3  13   4     7517.09     7672.89     94.50 o
   4  13   4      675.29      650.28     20.54 o
   5  13   4       45.52       42.04      8.25 o
   6  13   4      343.88      295.14     19.90 o
   7  13   4      768.07      806.75     42.69 o
   8  13   4       17.85       18.57     16.93 o
 -11  14   4       20.98       16.89     14.00 o
 -10  14   4      152.00      138.45     17.92 o
  -9  14   4     2893.40     2811.41     66.56 o
  -8  14   4     1328.79     1247.56     39.93 o
  -7  14   4     1712.16     1646.97     43.62 o
  -6  14   4     1352.50     1321.78     30.15 o
  -5  14   4      218.88      195.72     11.70 o
  -4  14   4      768.68      762.47     18.31 o
  -3  14   4     1141.14     1087.64     25.02 o
  -2  14   4      254.32      283.19     11.67 o
  -1  14   4     5342.16     5414.48     72.04 o
   0  14   4     4213.80     4300.65     43.81 o
   1  14   4      469.68      399.58     13.02 o
   2  14   4     1202.32     1248.51     26.66 o
   3  14   4       14.09       19.85      6.24 o
   4  14   4     2680.99     2727.11     45.59 o
   5  14   4      922.89      927.97     27.46 o
   6  14   4        0.11       -2.61     10.17 o
   7  14   4     2076.58     2197.86     63.18 o
   8  14   4     1083.68     1070.76     54.07 o
 -11  15   4        5.07        9.49     19.86 o
 -10  15   4      360.96      311.43     33.77 o
  -9  15   4       77.87       76.19     14.36 o
  -8  15   4     3992.71     4049.27     77.40 o
  -7  15   4      197.92      161.64     15.48 o
  -6  15   4     2028.61     2012.82     43.23 o
  -5  15   4     1203.56     1195.98     29.37 o
  -4  15   4      927.00      901.16     20.04 o
  -3  15   4      709.56      696.22     20.90 o
  -2  15   4     9244.55     9248.67     99.89 o
  -1  15   4      250.64      263.72     11.59 o
   0  15   4     3381.59     3398.31     47.66 o
   1  15   4     1469.37     1417.24     29.26 o
   2  15   4       34.68       31.07      6.29 o
   3  15   4      154.14      146.42     10.01 o
   4  15   4      404.38      404.41     17.98 o
   5  15   4      343.53      354.75     17.47 o
   6  15   4     1730.42     1751.76     53.48 o
   7  15   4      114.86      112.24     22.85 o
   8  15   4      273.64      280.17     28.80 o
 -11  16   4      126.99       82.80     26.57 o
 -10  16   4      372.08      372.20     27.93 o
  -9  16   4     2237.64     2136.65     58.16 o
  -8  16   4      557.88      569.63     29.29 o
  -7  16   4      359.36      331.70     21.55 o
  -6  16   4     1206.42     1159.58     33.87 o
  -5  16   4     1355.76     1321.79     31.14 o
  -4  16   4     1266.44     1270.74     27.99 o
  -3  16   4       17.95       25.88      8.27 o
  -2  16   4     1115.42     1140.33     25.26 o
  -1  16   4       46.14       25.50      5.64 o
   0  16   4      523.36      533.84     15.64 o
   1  16   4     1361.10     1296.13     25.49 o
   2  16   4     3010.42     3026.74     43.63 o
   3  16   4      749.79      714.44     20.68 o
   4  16   4     1279.63     1349.13     31.38 o
   5  16   4     1638.02     1628.81     37.97 o
   6  16   4      139.02      135.31     16.47 o
   7  16   4     1362.32     1322.62     53.06 o
   8  16   4     1793.65     1812.85     97.68 o
 -10  17   4       70.68       45.42     15.55 o
  -9  17   4      374.03      343.36     25.05 o
  -8  17   4      785.06      771.26     34.34 o
  -7  17   4      841.64      817.32     33.33 o
  -6  17   4      849.53      798.21     30.90 o
  -5  17   4     3076.51     3179.44     65.89 o
  -4  17   4      344.00      363.41     14.54 o
  -3  17   4     3988.81     4026.81     71.29 o
  -2  17   4     1873.51     1841.45     35.68 o
  -1  17   4       19.24       15.23      5.38 o
   0  17   4       33.05       27.54      5.22 o
   1  17   4     5493.50     5502.23     67.56 o
   2  17   4      103.49       94.21      7.62 o
   3  17   4     4161.46     4149.02     56.72 o
   4  17   4       64.36       53.47      8.81 o
   5  17   4       24.16       26.56      9.24 o
   6  17   4        0.95      -16.76     12.26 o
   7  17   4      488.57      468.89     32.13 o
   8  17   4       23.52      115.27     56.05 o
 -10  18   4     1212.06     1243.33     79.92 o
  -9  18   4     2604.79     2731.13     72.76 o
  -8  18   4      916.81      891.15     39.77 o
  -7  18   4     1235.21     1341.71     42.97 o
  -6  18   4     2839.73     2959.39     63.94 o
  -5  18   4     1146.70     1071.43     31.65 o
  -4  18   4      387.83      380.70     16.86 o
  -3  18   4     1153.65     1142.55     35.13 o
  -2  18   4      276.16      274.57     15.91 o
  -1  18   4      919.43      945.80     23.24 o
   0  18   4       20.78       26.99      7.04 o
   1  18   4      450.93      433.53     17.05 o
   2  18   4      419.38      418.97     15.84 o
   3  18   4      262.19      290.06     14.88 o
   4  18   4     2143.38     2134.24     43.77 o
   5  18   4      806.52      814.42     28.57 o
   6  18   4        1.20       14.18     13.12 o
   7  18   4      760.96      847.33     46.43 o
 -10  19   4      552.05      548.61     40.30 o
  -9  19   4       83.17       99.70     15.93 o
  -8  19   4     1487.02     1456.57     58.37 o
  -7  19   4      191.03      139.13     16.78 o
  -6  19   4      785.65      730.64     34.62 o
  -5  19   4        5.20        3.13     10.33 o
  -4  19   4      578.19      587.02     21.27 o
  -3  19   4       36.14       47.18      9.37 o
  -2  19   4     5563.38     5619.49     84.28 o
  -1  19   4      107.51      113.62      9.16 o
   0  19   4     5213.96     5151.56     63.55 o
   1  19   4        3.31        3.48      6.33 o
   2  19   4       19.86       22.85      6.74 o
   3  19   4      141.68      144.75     11.24 o
   4  19   4     2980.37     3109.05     55.50 o
   5  19   4      196.84      185.58     17.24 o
   6  19   4     2311.91     2493.93     78.23 o
   7  19   4       26.09        9.00     17.90 o
 -10  20   4      753.30      742.98     87.15 o
  -9  20   4     1773.86     1810.40     58.98 o
  -8  20   4      395.60      429.76     29.34 o
  -7  20   4      593.62      513.40     30.72 o
  -6  20   4     1807.11     1826.76     56.04 o
  -5  20   4      596.78      589.85     27.67 o
  -4  20   4      471.18      454.24     23.82 o
  -3  20   4        1.21        0.99      8.49 o
  -2  20   4       54.24       45.48      8.69 o
  -1  20   4      667.84      636.58     20.61 o
   0  20   4      523.35      534.52     18.31 o
   1  20   4     1886.82     1974.07     45.71 o
   2  20   4     1363.04     1342.09     30.49 o
   3  20   4      178.50      168.43     12.30 o
   4  20   4     1499.63     1554.60     38.14 o
   5  20   4     4297.07     4522.66     84.04 o
   6  20   4      104.03       96.47     18.37 o
   7  20   4      793.48      773.19     45.43 o
 -10  21   4       27.94        2.72     48.12 o
  -9  21   4      561.58      526.30     32.99 o
  -8  21   4       20.10        8.03     12.12 o
  -7  21   4      654.17      563.49     40.15 o
  -6  21   4        2.33       -6.52     13.69 o
  -5  21   4     8743.96     8741.39    144.19 o
  -4  21   4      501.81      458.14     22.90 o
  -3  21   4     2426.16     2385.63     55.88 o
  -2  21   4       17.27       19.41      7.73 o
  -1  21   4      757.18      776.04     25.52 o
   0  21   4        7.04        4.40      6.06 o
   1  21   4     2938.61     2918.79     53.21 o
   2  21   4      305.32      300.33     15.64 o
   3  21   4     1737.98     1713.89     39.08 o
   4  21   4        5.39        9.35      9.83 o
   5  21   4       95.07      118.25     14.86 o
   6  21   4        1.11        4.34     15.70 o
   7  21   4      126.04      165.10     29.37 o
 -10  22   4     1303.40     1491.12    165.12 o
  -9  22   4      951.65      998.90     45.30 o
  -8  22   4      120.25      105.14     15.94 o
  -7  22   4       28.51       13.60     10.99 o
  -6  22   4     3922.28     3770.22     86.97 o
  -5  22   4        7.51        9.72     12.55 o
  -4  22   4     1653.12     1633.60     44.15 o
  -3  22   4      481.31      430.70     23.11 o
  -2  22   4      427.95      391.42     20.89 o
  -1  22   4      443.40      413.06     18.91 o
   0  22   4       46.36       31.61      6.63 o
   1  22   4      412.20      426.28     19.69 o
   2  22   4     1023.65     1020.28     34.68 o
   3  22   4       39.22       39.24      8.10 o
   4  22   4      952.10      961.33     31.74 o
   5  22   4     1018.71     1096.22     42.74 o
   6  22   4       73.02       62.39     17.37 o
   7  22   4      677.83      745.60     55.81 o
  -9  23   4       18.02      -10.52     15.97 o
  -8  23   4      836.38      861.05     43.53 o
  -7  23   4       68.38       63.62     15.33 o
  -6  23   4      577.35      547.89     29.91 o
  -5  23   4        5.87        3.47     10.61 o
  -4  23   4       22.49       26.54     14.06 o
  -3  23   4      125.52      105.25     13.73 o
  -2  23   4     2604.96     2489.40     54.70 o
  -1  23   4      494.76      452.42     19.66 o
   0  23   4     4368.80     4408.68     68.39 o
   1  23   4      571.09      535.71     22.62 o
   2  23   4      209.18      186.58     13.63 o
   3  23   4        1.66        1.00      7.82 o
   4  23   4     2806.49     2876.84     61.33 o
   5  23   4       33.40       17.64     13.68 o
   6  23   4     1316.97     1402.79     59.81 o
  -9  24   4     1172.35     1173.42     71.20 o
  -8  24   4      333.58      369.87     30.07 o
  -7  24   4     1029.02     1087.06     44.20 o
  -6  24   4     2793.94     2785.54     70.33 o
  -5  24   4        2.66        5.14     10.61 o
  -4  24   4      413.17      425.86     23.27 o
  -3  24   4      976.59      973.21     34.50 o
  -2  24   4      163.13      150.89     13.05 o
  -1  24   4     1542.50     1556.10     37.72 o
   0  24   4      200.80      221.17     17.03 o
   1  24   4     2313.27     2327.06     52.40 o
   2  24   4      340.60      363.64     18.34 o
   3  24   4       29.98       33.42      9.15 o
   4  24   4      120.81      149.97     15.71 o
   5  24   4     2974.24     3257.55     78.51 o
   6  24   4        2.63        0.38     18.59 o
  -9  25   4      251.04      225.17     36.51 o
  -8  25   4      231.49      253.48     26.53 o
  -7  25   4      491.26      494.45     30.65 o
  -6  25   4       94.44      102.01     16.16 o
  -5  25   4     3683.04     3862.71     83.77 o
  -4  25   4      210.53      209.63     16.79 o
  -3  25   4     2257.58     2239.31     57.61 o
  -2  25   4      582.48      545.02     24.63 o
  -1  25   4      286.02      244.84     16.18 o
   0  25   4      260.32      242.74     19.79 o
   1  25   4     2809.08     2847.65     60.18 o
   2  25   4      305.09      284.07     16.94 o
   3  25   4     1607.11     1659.78     43.00 o
   4  25   4       12.34       11.04     14.59 o
   5  25   4       25.93       17.42     13.65 o
   6  25   4      155.13      144.70     27.94 o
  -8  26   4        0.73      -13.97     14.40 o
  -7  26   4       81.68       82.87     15.54 o
  -6  26   4      620.31      602.57     32.89 o
  -5  26   4       88.08       88.73     14.41 o
  -4  26   4      653.58      592.32     29.19 o
  -3  26   4       29.73       22.57     10.81 o
  -2  26   4      675.81      670.18     29.15 o
  -1  26   4      488.40      518.06     23.75 o
   0  26   4       17.38        5.02     10.21 o
   1  26   4      974.45      962.26     34.19 o
   2  26   4     3164.08     3185.78     65.85 o
   3  26   4       97.86      100.20     13.01 o
   4  26   4     1974.49     2063.73     60.51 o
   5  26   4      681.83      691.98     38.86 o
  -8  27   4     2013.47     2136.73     86.44 o
  -7  27   4      355.56      371.72     34.43 o
  -6  27   4      774.00      775.94     37.67 o
  -5  27   4        2.56        2.40     12.22 o
  -4  27   4      574.84      515.13     26.06 o
  -3  27   4      869.11      812.50     44.07 o
  -2  27   4     4141.92     4185.49     85.23 o
  -1  27   4      255.22      263.54     21.04 o
   0  27   4     2086.69     2015.83     61.84 o
   1  27   4      474.60      471.96     26.14 o
   2  27   4       26.56       24.63     11.85 o
   3  27   4      265.87      285.56     21.28 o
   4  27   4      950.90      954.42     40.85 o
   5  27   4       21.62        1.74     15.33 o
  -8  28   4       14.83        6.69     23.29 o
  -7  28   4     1906.03     1952.10     63.47 o
  -6  28   4      351.36      346.53     26.01 o
  -5  28   4       18.87        5.76     17.68 o
  -4  28   4      213.52      198.63     17.37 o
  -3  28   4     1895.99     1996.95     54.22 o
  -2  28   4        5.56       -1.55     13.11 o
  -1  28   4     1530.27     1427.81     69.01 o
   0  28   4      478.59      432.64     29.20 o
   1  28   4      599.17      542.64     28.24 o
   2  28   4      481.85      465.68     26.41 o
   3  28   4       24.31       33.87     10.49 o
   4  28   4      492.96      519.70     48.30 o
   5  28   4     1308.06     1457.23    127.59 o
  -7  29   4       91.08       83.29     20.31 o
  -6  29   4       32.75       20.17     18.89 o
  -5  29   4      902.80      915.19     41.15 o
  -4  29   4       16.79       15.75     11.15 o
  -3  29   4     1152.32     1162.96     44.61 o
  -2  29   4      708.44      712.94     32.13 o
  -1  29   4       14.77       11.24     13.00 o
   0  29   4      173.50      196.00     20.39 o
   1  29   4     3013.06     2970.26     69.50 o
   2  29   4       54.14       27.02     12.22 o
   3  29   4     2260.11     2325.25     71.81 o
   4  29   4        2.27      -20.33     17.33 o
  -7  30   4      542.08      629.22     52.40 o
  -6  30   4      935.47      944.35     52.22 o
  -5  30   4        2.34       20.16     12.64 o
  -4  30   4      690.89      635.91     33.95 o
  -3  30   4      790.81      730.16     35.79 o
  -2  30   4      440.30      421.52     26.13 o
  -1  30   4      671.15      675.32     34.59 o
   0  30   4      320.00      320.06     24.82 o
   1  30   4        3.22        3.98     12.68 o
   2  30   4     2506.42     2526.12     62.24 o
   3  30   4      193.21      183.24     22.74 o
   4  30   4     1122.93     1102.83     57.25 o
  -6  31   4     1339.42     1296.18     73.40 o
  -5  31   4      271.77      265.58     23.84 o
  -4  31   4      693.23      722.63     37.18 o
  -3  31   4      708.73      791.58     45.18 o
  -2  31   4     3133.90     3157.97     79.02 o
  -1  31   4       58.13       54.92     13.94 o
   0  31   4      734.30      727.16     37.21 o
   1  31   4      719.18      706.35     32.37 o
   2  31   4       80.53       68.08     12.67 o
   3  31   4        2.85      -18.17     17.01 o
  -6  32   4       24.27      -33.18     27.46 o
  -5  32   4      101.36      123.13     22.02 o
  -4  32   4      139.12      151.71     20.68 o
  -3  32   4      919.72      931.15     42.28 o
  -2  32   4      211.40      186.57     20.90 o
  -1  32   4     1058.13     1077.60     49.16 o
   0  32   4       28.18       26.19     13.94 o
   1  32   4      670.70      639.21     31.09 o
   2  32   4      989.04      966.55     45.81 o
   3  32   4      511.46      487.96     58.81 o
  -5  33   4     1445.57     1533.77    167.11 o
  -4  33   4      140.14      150.24     24.38 o
  -3  33   4     1219.87     1282.92     54.05 o
  -2  33   4      139.22      125.45     18.18 o
  -1  33   4        0.16       -3.72     12.38 o
   0  33   4      407.64      446.79     32.80 o
   1  33   4     1527.05     1469.01     50.91 o
   2  33   4       61.71       67.07     20.29 o
  -4  34   4     1340.49     1318.43    143.21 o
  -3  34   4      392.52      263.94     46.70 o
  -2  34   4       19.53       -4.39     15.75 o
  -1  34   4      378.44      323.04     30.47 o
   0  34   4      325.28      372.02     33.08 o
   1  34   4       12.06        7.16     17.77 o
  -2  35   4     1104.87     1199.05     98.87 o
  -1  35   4      122.59      234.23     48.21 o
 -11   0   5       62.70       42.29     17.36 o
  -9   0   5     8544.27     8297.86    200.31 o
  -7   0   5     7684.08     7954.69    156.38 o
  -5   0   5     2860.50     2871.71     63.47 o
  -3   0   5    31227.22    31667.30    397.16 o
  -1   0   5     4152.92     4291.70    126.75 o
   1   0   5        0.98        9.38      9.70 o
   3   0   5     1775.13     1668.36     38.43 o
   5   0   5     3486.25     3423.70     89.22 o
   7   0   5     1085.75     1115.69     63.64 o
 -12   1   5       92.20       97.88     15.57 o
 -11   1   5      192.11      188.38     16.70 o
 -10   1   5     1435.96     1339.31     44.35 o
  -9   1   5       61.00       58.09     12.79 o
  -8   1   5      136.84      147.16     14.30 o
  -7   1   5      448.13      492.37     19.46 o
  -6   1   5      220.58      212.77     12.82 o
  -5   1   5      734.89      738.18     21.71 o
  -4   1   5     1158.74      929.30     18.67 o
  -3   1   5     4096.55     4405.56     56.04 o
  -2   1   5     3491.55     3433.96     46.42 o
  -1   1   5      498.35      519.44     12.30 o
   0   1   5      408.97      422.89     13.48 o
   1   1   5     5861.20     5872.04     90.91 o
   2   1   5       44.62       50.08      4.74 o
   3   1   5     3175.22     3072.28     39.89 o
   4   1   5     4755.47     4873.82     69.81 o
   5   1   5       88.29       96.65     11.71 o
   6   1   5     2878.03     2900.69     69.49 o
   7   1   5     3538.49     3658.32     84.31 o
   8   1   5       69.97       19.58     14.45 o
 -12   2   5      529.22      493.72     29.67 o
 -11   2   5       30.79       56.56     11.86 o
 -10   2   5     1335.80     1373.30     42.90 o
  -9   2   5       82.24       59.14     13.31 o
  -8   2   5       42.36       36.03      8.83 o
  -7   2   5      437.04      446.35     21.35 o
  -6   2   5    15155.12    15385.62    236.70 o
  -5   2   5      596.46      655.33     19.16 o
  -4   2   5    11205.75    11572.84    105.93 o
  -3   2   5     2044.06     2183.53     29.32 o
  -2   2   5     2763.06     2663.71     41.08 o
  -1   2   5      144.65      135.91      5.94 o
   0   2   5     5566.13     5550.21     95.13 o
   1   2   5       44.34       66.25      8.27 o
   2   2   5     4234.91     4398.18     49.34 o
   3   2   5      325.29      328.62     10.36 o
   4   2   5      633.70      594.25     21.73 o
   5   2   5      294.73      299.59     17.85 o
   6   2   5      897.80      937.49     38.32 o
   7   2   5       27.15       16.05     14.43 o
   8   2   5     2617.40     2669.10     73.59 o
 -12   3   5        5.29       42.30     19.42 o
 -11   3   5      575.11      563.88     28.43 o
 -10   3   5      333.95      361.36     21.97 o
  -9   3   5      531.68      492.30     24.34 o
  -8   3   5     1690.09     1752.87     44.02 o
  -7   3   5     1881.84     1828.40     37.09 o
  -6   3   5      946.57      961.81     26.07 o
  -5   3   5     1944.48     1824.52     31.96 o
  -4   3   5     3891.74     3802.08     46.01 o
  -3   3   5      114.86      183.79      7.33 o
  -2   3   5     3567.22     3475.52     40.90 o
  -1   3   5     3087.27     3312.38     45.69 o
   0   3   5     1394.88     1446.73     25.87 o
   1   3   5    10409.99    10395.78    184.82 o
   2   3   5      584.56      549.32     11.50 o
   3   3   5     2299.03     2332.82     32.32 o
   4   3   5      895.07      836.87     25.66 o
   5   3   5       54.51       42.08     10.09 o
   6   3   5      899.01      882.83     37.21 o
   7   3   5     1192.50     1220.65     46.37 o
   8   3   5        9.05        9.91     15.71 o
 -12   4   5       28.06       39.86     19.77 o
 -11   4   5       12.08       17.34     11.36 o
 -10   4   5       10.39        8.73     11.82 o
  -9   4   5     6182.76     6190.85     95.35 o
  -8   4   5        8.11       -5.11      8.83 o
  -7   4   5    13375.33    13771.29    142.23 o
  -6   4   5     1367.44     1293.96     27.95 o
  -5   4   5     2364.80     2225.93     36.70 o
  -4   4   5      100.78       71.97      6.41 o
  -3   4   5    29043.36    29810.87    277.72 o
  -2   4   5     3026.32     2905.97     45.61 o
  -1   4   5     5857.37     5848.98    107.06 o
   0   4   5       10.43       16.84      2.70 o
   1   4   5      660.77      629.30     14.49 o
   2   4   5      751.88      734.23     12.92 o
   3   4   5     1553.37     1636.77     25.53 o
   4   4   5      131.97      129.00     10.46 o
   5   4   5     3888.57     3862.65     68.13 o
   6   4   5      336.28      341.71     21.93 o
   7   4   5     1076.64     1029.44     49.65 o
   8   4   5      151.05      129.48     18.15 o
 -12   5   5      262.39      279.33     29.38 o
 -11   5   5       96.31       69.70     12.94 o
 -10   5   5     2261.70     2267.53     57.28 o
  -9   5   5       80.66      100.69     13.45 o
  -8   5   5     1740.90     1704.16     43.87 o
  -7   5   5      723.16      711.86     24.58 o
  -6   5   5      250.29      235.18     12.68 o
  -5   5   5      311.17      291.45     12.38 o
  -4   5   5      633.85      563.48     15.80 o
  -3   5   5      105.43       75.05      6.20 o
  -2   5   5     5227.66     5180.76     53.53 o
  -1   5   5      288.79      301.26     10.70 o
   0   5   5     3321.72     3158.15     47.33 o
   1   5   5     4536.17     4382.77     49.93 o
   2   5   5      655.78      687.44     14.86 o
   3   5   5     5073.09     5238.23     54.75 o
   4   5   5     6691.42     7029.45     82.44 o
   5   5   5        6.31        9.05      8.31 o
   6   5   5     1278.42     1282.90     41.71 o
   7   5   5     2646.62     2769.29     83.16 o
   8   5   5      296.24      313.35     28.04 o
 -12   6   5      567.36      635.72     47.15 o
 -11   6   5      445.21      377.79     26.90 o
 -10   6   5     2869.46     2954.53     66.20 o
  -9   6   5      139.71       87.70     10.72 o
  -8   6   5     1249.86     1237.04     34.22 o
  -7   6   5      294.87      288.18     15.50 o
  -6   6   5    23314.73    23520.02    222.29 o
  -5   6   5       12.71       15.21      5.47 o
  -4   6   5     4236.81     4081.33     50.88 o
  -3   6   5       65.06       38.75      5.04 o
  -2   6   5     4148.55     4015.03     51.92 o
  -1   6   5       38.44       42.46      5.05 o
   0   6   5    10485.89    10986.27    154.96 o
   1   6   5      132.15      158.05      6.77 o
   2   6   5     1613.95     1720.78     29.66 o
   3   6   5       61.73       68.62      7.20 o
   4   6   5      111.93      101.65      9.96 o
   5   6   5        0.29       11.00      7.84 o
   6   6   5       79.58       83.55     13.35 o
   7   6   5      115.72      117.81     17.59 o
   8   6   5     1094.22     1010.26     48.88 o
 -12   7   5        2.04       -6.75     19.49 o
 -11   7   5     1157.72     1058.97     43.55 o
 -10   7   5      430.06      420.76     24.57 o
  -9   7   5       14.74       23.97     10.68 o
  -8   7   5      254.96      294.16     16.21 o
  -7   7   5     9201.93     9292.02    120.42 o
  -6   7   5      364.25      387.71     13.71 o
  -5   7   5     8024.83     8121.24    103.27 o
  -4   7   5      193.06      178.18      8.42 o
  -3   7   5       95.76       99.02      6.98 o
  -2   7   5     2348.96     2396.71     38.78 o
  -1   7   5     6657.79     6603.04     70.24 o
   0   7   5     1692.05     1715.54     20.58 o
   1   7   5    12839.18    13315.96    119.69 o
   2   7   5      134.04      148.43      8.08 o
   3   7   5      797.84      791.55     19.46 o
   4   7   5     1124.81     1137.82     28.10 o
   5   7   5      256.70      247.23     15.18 o
   6   7   5     1518.13     1501.35     45.76 o
   7   7   5     1827.23     1745.11     56.39 o
   8   7   5       82.29       68.25     38.88 o
 -12   8   5      245.86      288.05     36.54 o
 -11   8   5       58.11       46.09     15.52 o
 -10   8   5      111.00      108.66     15.88 o
  -9   8   5     2473.25     2499.69     57.18 o
  -8   8   5      226.63      205.37     14.77 o
  -7   8   5     4555.36     4668.37     60.09 o
  -6   8   5     2598.35     2504.18     37.20 o
  -5   8   5     1199.41     1165.07     23.89 o
  -4   8   5      345.60      323.63     11.31 o
  -3   8   5    14792.94    14963.84    169.87 o
  -2   8   5       34.82       26.04      4.27 o
  -1   8   5     2530.09     2513.37     33.06 o
   0   8   5     4928.43     5131.28     50.80 o
   1   8   5       72.72       74.81      5.55 o
   2   8   5      183.14      195.81     10.60 o
   3   8   5     2204.76     2247.52     35.83 o
   4   8   5      703.40      688.05     21.80 o
   5   8   5     3214.55     3186.13     55.62 o
   6   8   5       98.17       81.84     12.12 o
   7   8   5      398.14      409.94     27.69 o
   8   8   5       14.00       16.07     17.84 o
 -12   9   5      136.76      213.77     32.20 o
 -11   9   5      616.75      663.73     34.98 o
 -10   9   5     2614.14     2680.50     67.76 o
  -9   9   5       39.71       41.68     10.51 o
  -8   9   5       85.00      107.23     12.18 o
  -7   9   5     2215.70     2221.96     40.72 o
  -6   9   5     2235.59     2226.93     36.00 o
  -5   9   5     2262.47     2233.61     32.11 o
  -4   9   5     3287.14     3282.17     40.20 o
  -3   9   5        0.11        8.02      4.99 o
  -2   9   5     7771.95     7944.19     86.05 o
  -1   9   5     1198.56     1095.10     20.40 o
   0   9   5     2481.51     2536.57     45.50 o
   1   9   5      217.00      187.64      9.86 o
   2   9   5     2203.76     2224.43     37.24 o
   3   9   5      885.84      857.97     21.21 o
   4   9   5     4327.94     4267.72     63.53 o
   5   9   5      107.59      112.75     11.36 o
   6   9   5      781.00      774.19     31.06 o
   7   9   5      472.65      523.94     35.55 o
   8   9   5       90.87       66.49     21.42 o
 -12  10   5      994.55      942.91     89.79 o
 -11  10   5      118.99      120.24     19.47 o
 -10  10   5     2063.59     1967.78     57.77 o
  -9  10   5     1318.38     1244.57     41.37 o
  -8  10   5      835.42      765.06     25.56 o
  -7  10   5      189.63      155.00     10.94 o
  -6  10   5    18255.48    18588.49    176.01 o
  -5  10   5     2319.25     2345.23     33.10 o
  -4  10   5     8502.17     8876.56     83.24 o
  -3  10   5     5285.21     5239.94     61.47 o
  -2  10   5    10277.82    10495.83    116.07 o
  -1  10   5     1152.76     1068.20     22.53 o
   0  10   5     3968.43     3917.64     44.06 o
   1  10   5     1311.64     1212.79     26.44 o
   2  10   5      507.02      526.36     17.86 o
   3  10   5      637.98      695.47     19.45 o
   4  10   5      216.15      216.77     13.94 o
   5  10   5      166.34      171.85     15.06 o
   6  10   5      160.59      165.65     15.14 o
   7  10   5      105.89       79.32     15.58 o
   8  10   5     1167.11     1231.54     70.87 o
 -11  11   5     1059.56     1172.55     46.48 o
 -10  11   5       52.86       51.77     13.78 o
  -9  11   5     1129.04     1093.94     39.16 o
  -8  11   5        0.87       13.17      8.74 o
  -7  11   5     2791.55     2913.28     50.96 o
  -6  11   5      255.36      240.81     13.05 o
  -5  11   5     3837.42     3878.22     52.54 o
  -4  11   5        4.27       -2.49      4.05 o
  -3  11   5       43.78       33.32      5.21 o
  -2  11   5      125.65      130.87      8.27 o
  -1  11   5     2297.10     2314.35     34.49 o
   0  11   5      438.99      378.69     11.05 o
   1  11   5     4559.61     4411.93     63.04 o
   2  11   5        8.95       16.78      5.12 o
   3  11   5     2277.49     2320.83     39.47 o
   4  11   5      762.91      763.85     24.85 o
   5  11   5      978.23      985.23     33.52 o
   6  11   5     1260.23     1250.82     39.82 o
   7  11   5     1413.26     1384.92     50.79 o
   8  11   5       14.94       39.31     36.06 o
 -11  12   5      401.65      404.62     28.26 o
 -10  12   5       67.70       58.67     14.77 o
  -9  12   5     4773.59     4813.51    109.54 o
  -8  12   5      412.66      373.85     21.66 o
  -7  12   5     5004.32     4821.70     76.40 o
  -6  12   5       79.14       86.66      9.07 o
  -5  12   5     2482.56     2475.79     42.82 o
  -4  12   5      492.24      461.45     14.92 o
  -3  12   5    11252.01    11281.40    122.82 o
  -2  12   5       24.76       21.22      4.97 o
  -1  12   5     2141.46     2059.11     36.57 o
   0  12   5      857.89      833.76     18.86 o
   1  12   5     1001.97      980.95     23.37 o
   2  12   5      527.18      456.54     16.22 o
   3  12   5     1700.89     1785.93     34.58 o
   4  12   5      526.97      535.10     22.03 o
   5  12   5     1713.32     1701.20     45.17 o
   6  12   5      384.23      367.45     22.13 o
   7  12   5      417.02      380.07     32.04 o
   8  12   5       35.00       51.64     76.89 o
 -11  13   5      292.74      320.59     25.60 o
 -10  13   5     3568.18     3702.97     87.69 o
  -9  13   5      113.86      105.39     14.33 o
  -8  13   5     3358.44     3243.13     66.90 o
  -7  13   5     1086.37     1151.21     33.03 o
  -6  13   5        5.47       18.27      7.37 o
  -5  13   5      620.84      581.67     18.86 o
  -4  13   5     5042.91     5124.99     63.25 o
  -3  13   5       78.81       98.63      8.13 o
  -2  13   5     7462.12     7777.96    141.36 o
  -1  13   5     1058.85     1036.22     20.78 o
   0  13   5      337.80      320.68     11.97 o
   1  13   5       54.39       55.46      6.74 o
   2  13   5     3123.38     3118.45     46.73 o
   3  13   5       41.25       30.75      7.04 o
   4  13   5     2949.85     2877.24     54.29 o
   5  13   5      307.42      323.83     19.93 o
   6  13   5      347.61      363.35     22.04 o
   7  13   5      161.74      136.22     21.16 o
 -11  14   5      350.11      331.07     25.63 o
 -10  14   5      748.99      760.81     38.56 o
  -9  14   5      479.67      477.91     28.47 o
  -8  14   5      838.29      862.62     31.32 o
  -7  14   5      909.89      878.33     36.95 o
  -6  14   5     5129.40     5412.00     84.90 o
  -5  14   5        2.59        9.14      6.16 o
  -4  14   5      341.98      361.21     13.93 o
  -3  14   5     5431.23     5381.54     70.52 o
  -2  14   5     1328.21     1242.49     24.25 o
  -1  14   5      476.26      485.31     13.84 o
   0  14   5     3373.59     3468.41     43.08 o
   1  14   5     2273.46     2307.26     38.41 o
   2  14   5     1407.72     1439.36     30.13 o
   3  14   5     1091.10     1074.11     26.97 o
   4  14   5      297.45      246.51     15.81 o
   5  14   5        9.10       22.02      9.87 o
   6  14   5      504.62      506.15     26.31 o
   7  14   5       24.15        6.15     17.56 o
 -11  15   5      332.91      385.06    115.72 o
 -10  15   5      394.71      408.98     28.96 o
  -9  15   5     1322.65     1337.83     48.56 o
  -8  15   5      774.70      736.79     30.85 o
  -7  15   5     2385.64     2368.22     58.04 o
  -6  15   5      202.91      196.11     12.26 o
  -5  15   5      213.24      207.71     11.99 o
  -4  15   5     2761.29     2740.43     42.53 o
  -3  15   5      581.78      560.09     18.75 o
  -2  15   5       76.87       90.52      7.92 o
  -1  15   5     1336.86     1314.29     27.73 o
   0  15   5      422.58      424.19     13.58 o
   1  15   5     9453.41     9516.15    127.91 o
   2  15   5       19.86       11.75      6.13 o
   3  15   5     2714.31     2680.78     45.56 o
   4  15   5      257.55      236.18     15.60 o
   5  15   5      554.12      529.07     28.59 o
   6  15   5       69.21       63.65     14.07 o
   7  15   5     1673.48     1669.85     80.64 o
 -11  16   5      101.19       20.38     47.11 o
 -10  16   5        0.72      -24.02     16.01 o
  -9  16   5     5268.81     5618.50    106.83 o
  -8  16   5      607.89      587.35     29.57 o
  -7  16   5     4143.93     4229.71     82.28 o
  -6  16   5      400.11      439.84     21.40 o
  -5  16   5     6957.19     7135.08     89.05 o
  -4  16   5      419.44      401.85     15.98 o
  -3  16   5    18692.22    18402.14    210.80 o
  -2  16   5       32.82       30.61      7.02 o
  -1  16   5     1376.97     1437.54     28.33 o
   0  16   5     2498.80     2567.81     36.88 o
   1  16   5     1028.90      987.74     25.06 o
   2  16   5      918.73      904.63     25.96 o
   3  16   5     1816.87     1815.03     39.06 o
   4  16   5        1.61       -7.66      9.42 o
   5  16   5      185.52      186.46     17.94 o
   6  16   5      372.11      384.21     26.54 o
   7  16   5      228.62      210.61     27.37 o
 -11  17   5       87.62       52.06     46.80 o
 -10  17   5     1602.44     1579.61     81.40 o
  -9  17   5        2.25       34.73     17.43 o
  -8  17   5     1274.20     1306.07     49.05 o
  -7  17   5      294.06      255.69     33.85 o
  -6  17   5      204.10      214.93     16.20 o
  -5  17   5       94.32       74.62      9.80 o
  -4  17   5     7476.64     7641.53     98.97 o
  -3  17   5      500.07      486.09     21.18 o
  -2  17   5     8157.89     7920.10     95.02 o
  -1  17   5      161.18      156.88      9.67 o
   0  17   5     1326.32     1336.61     25.67 o
   1  17   5        6.02        4.45      6.11 o
   2  17   5     3090.93     3095.29     74.59 o
   3  17   5      203.52      175.13     12.17 o
   4  17   5     2634.32     2664.36     57.16 o
   5  17   5        1.04       -4.79     11.28 o
   6  17   5      206.55      278.83     28.12 o
   7  17   5       33.13       13.01     30.36 o
 -10  18   5       60.99       33.13     19.18 o
  -9  18   5       49.08       20.48     16.31 o
  -8  18   5      895.95      932.05     42.29 o
  -7  18   5       17.92       14.61     13.39 o
  -6  18   5     5411.67     5396.67     94.90 o
  -5  18   5      131.33      120.26     12.82 o
  -4  18   5     3035.60     3035.16     54.67 o
  -3  18   5      310.82      344.91     20.07 o
  -2  18   5     1689.55     1643.87     35.82 o
  -1  18   5     2431.75     2422.14     39.85 o
   0  18   5     2226.01     2306.27     41.33 o
   1  18   5      132.36      135.35     10.83 o
   2  18   5     1300.76     1287.89     32.28 o
   3  18   5     1981.62     2039.67     51.40 o
   4  18   5      181.63      176.40     15.36 o
   5  18   5        3.40       -6.26     13.86 o
   6  18   5      970.64      955.04     49.48 o
   7  18   5       33.17      -29.12     31.50 o
 -10  19   5      230.92      264.03     29.31 o
  -9  19   5      370.93      329.86     30.52 o
  -8  19   5      885.05      903.18     41.92 o
  -7  19   5     3764.35     3847.27     95.14 o
  -6  19   5      658.16      575.39     28.37 o
  -5  19   5     7707.90     7784.17    112.65 o
  -4  19   5     1538.64     1535.22     38.00 o
  -3  19   5     1374.49     1389.49     40.59 o
  -2  19   5       49.31       42.87      7.66 o
  -1  19   5     3697.61     3655.02     64.24 o
   0  19   5     2107.78     2048.58     36.45 o
   1  19   5     9369.32     9449.79    117.37 o
   2  19   5       45.93       41.07      8.77 o
   3  19   5      375.49      389.55     17.85 o
   4  19   5     1015.12     1020.28     35.18 o
   5  19   5     2520.88     2440.83     66.14 o
   6  19   5        8.06       13.42     22.27 o
 -10  20   5       84.65       77.87     75.54 o
  -9  20   5     1567.21     1554.29     64.06 o
  -8  20   5       31.65       52.08     16.37 o
  -7  20   5      205.14      216.16     21.21 o
  -6  20   5     3350.80     3386.13     80.13 o
  -5  20   5     1286.32     1261.35     38.81 o
  -4  20   5     4518.00     4408.10     77.24 o
  -3  20   5     2598.50     2534.51     61.72 o
  -2  20   5     1101.15     1120.34     31.84 o
  -1  20   5      283.24      333.20     16.28 o
   0  20   5     4666.35     4953.24     65.06 o
   1  20   5      256.32      223.06     13.90 o
   2  20   5      438.85      395.61     19.71 o
   3  20   5      382.91      386.78     17.87 o
   4  20   5      645.20      724.67     32.66 o
   5  20   5      938.16      970.49     52.47 o
   6  20   5      220.19      261.63     27.19 o
 -10  21   5     2008.33     1812.27    184.80 o
  -9  21   5        5.03       -1.16     16.23 o
  -8  21   5       48.36       45.99     15.55 o
  -7  21   5      268.27      312.80     27.96 o
  -6  21   5       97.26       72.62     13.63 o
  -5  21   5      146.81      173.08     15.69 o
  -4  21   5       23.39       32.35     10.06 o
  -3  21   5      195.42      183.67     16.04 o
  -2  21   5     3337.19     3303.18     59.55 o
  -1  21   5      403.85      388.96     18.70 o
   0  21   5     3616.07     3755.19     56.67 o
   1  21   5      192.15      205.09     14.43 o
   2  21   5      953.16      915.04     29.04 o
   3  21   5      182.24      176.54     12.57 o
   4  21   5     6601.74     7025.49    114.22 o
   5  21   5       86.61       90.33     18.95 o
   6  21   5      679.24      731.05     48.88 o
  -9  22   5      290.39      244.36     25.77 o
  -8  22   5      683.73      671.65     37.97 o
  -7  22   5       33.92       49.05     15.90 o
  -6  22   5     3489.63     3647.63     92.19 o
  -5  22   5       49.74       39.71     11.35 o
  -4  22   5      231.34      247.16     18.01 o
  -3  22   5      863.54      891.08     34.18 o
  -2  22   5     1169.44     1147.36     33.76 o
  -1  22   5     3286.96     3356.99     60.12 o
   0  22   5     4397.50     4536.85     74.64 o
   1  22   5        5.31        2.40      9.69 o
   2  22   5      521.11      480.15     22.31 o
   3  22   5     2009.87     2076.70     46.32 o
   4  22   5       17.65       49.29     16.22 o
   5  22   5     1090.36     1086.65     57.55 o
   6  22   5       64.67       36.97     20.78 o
  -9  23   5       40.93       39.34     15.14 o
  -8  23   5       19.12        0.26     14.39 o
  -7  23   5     1150.16     1180.10     49.12 o
  -6  23   5       20.50       33.45     15.15 o
  -5  23   5     2457.97     2545.26     59.79 o
  -4  23   5      143.23      123.28     13.55 o
  -3  23   5      465.99      469.00     26.90 o
  -2  23   5       42.75       27.51      8.82 o
  -1  23   5     5086.74     5096.25     85.05 o
   0  23   5     1611.88     1620.23     44.90 o
   1  23   5     6625.94     6813.64    101.01 o
   2  23   5      118.21      121.17     12.75 o
   3  23   5      695.44      727.66     28.07 o
   4  23   5      306.97      262.45     23.81 o
   5  23   5      299.72      274.67     30.47 o
  -9  24   5      446.02      466.00     39.83 o
  -8  24   5        3.42       10.43     12.47 o
  -7  24   5      135.84      101.85     25.14 o
  -6  24   5      455.63      486.96     30.82 o
  -5  24   5        3.85       -2.77     11.44 o
  -4  24   5     1952.15     1950.94     51.36 o
  -3  24   5      907.37      905.96     35.88 o
  -2  24   5        0.14        9.12     10.11 o
  -1  24   5      549.10      496.41     24.21 o
   0  24   5     4195.92     4197.33     85.33 o
   1  24   5       42.25       44.89      9.60 o
   2  24   5     1208.29     1196.24     40.49 o
   3  24   5     2046.78     2074.04     55.37 o
   4  24   5       37.53        5.43     15.62 o
   5  24   5     1072.49     1103.90     58.95 o
  -9  25   5        0.60       22.12     25.17 o
  -8  25   5      372.71      347.80     27.73 o
  -7  25   5      823.82      804.57     39.02 o
  -6  25   5      122.68      119.78     17.49 o
  -5  25   5      261.56      271.30     28.38 o
  -4  25   5       78.66       89.75     13.01 o
  -3  25   5      934.80      914.88     36.74 o
  -2  25   5     4551.10     4631.43     78.09 o
  -1  25   5      312.46      280.70     21.01 o
   0  25   5     2750.84     2782.61     64.42 o
   1  25   5      174.49      145.84     13.92 o
   2  25   5     1233.42     1129.02     39.98 o
   3  25   5     1267.05     1211.40     44.91 o
   4  25   5     3732.70     3869.25    107.17 o
   5  25   5       61.05      102.06     23.37 o
  -8  26   5      244.71      228.23     24.56 o
  -7  26   5      809.16      780.34     38.91 o
  -6  26   5     1095.20     1110.06     45.10 o
  -5  26   5       48.98       59.94     13.77 o
  -4  26   5      285.24      291.29     20.98 o
  -3  26   5     3391.30     3493.06     76.93 o
  -2  26   5      240.09      230.75     17.66 o
  -1  26   5     1275.53     1236.47     44.52 o
   0  26   5      292.59      345.24     22.93 o
   1  26   5      286.69      260.90     18.74 o
   2  26   5      591.57      618.25     30.49 o
   3  26   5     1018.37      970.62     47.61 o
   4  26   5       28.55       19.52     22.45 o
  -8  27   5       13.22       33.88     46.20 o
  -7  27   5      111.35       65.69     25.15 o
  -6  27   5       62.97       47.23     13.51 o
  -5  27   5      518.68      468.88     33.05 o
  -4  27   5       12.48       22.92     10.54 o
  -3  27   5      957.85      974.52     37.53 o
  -2  27   5        0.30       13.24     10.97 o
  -1  27   5      160.59      118.07     15.45 o
   0  27   5       96.88       82.26     14.43 o
   1  27   5     4254.93     4639.86     84.36 o
   2  27   5       61.93       48.86     13.01 o
   3  27   5     1434.46     1556.27     57.52 o
   4  27   5      274.67      290.57     35.94 o
  -7  28   5       16.09       -1.29     14.61 o
  -6  28   5      242.73      221.26     24.26 o
  -5  28   5      177.16      163.99     17.74 o
  -4  28   5     1068.14     1056.43     37.96 o
  -3  28   5     1286.77     1375.29     51.22 o
  -2  28   5      576.31      568.52     35.48 o
  -1  28   5     2240.73     2266.25     63.44 o
   0  28   5      930.08      906.56     40.09 o
   1  28   5       44.17       51.65     12.61 o
   2  28   5     2046.96     2044.63     62.22 o
   3  28   5     1204.72     1243.93     56.58 o
   4  28   5        0.21       -8.19     30.55 o
  -7  29   5        1.87       15.18     18.71 o
  -6  29   5       45.78       66.82     14.92 o
  -5  29   5        2.88       -1.83     15.57 o
  -4  29   5     1074.19     1074.01     38.90 o
  -3  29   5       67.03       82.20     17.11 o
  -2  29   5     5393.73     5590.59    115.52 o
  -1  29   5      571.48      560.92     37.87 o
   0  29   5      984.03     1028.19     40.16 o
   1  29   5      235.89      274.34     21.45 o
   2  29   5      795.71      824.27     42.70 o
   3  29   5      734.40      712.14     75.03 o
  -6  30   5       62.34       94.60     16.67 o
  -5  30   5       56.48       31.16     12.87 o
  -4  30   5      127.43       90.28     15.70 o
  -3  30   5     2025.32     1995.63     66.21 o
  -2  30   5      155.40      140.56     20.47 o
  -1  30   5     1631.29     1666.03     58.88 o
   0  30   5      863.96      751.57     36.88 o
   1  30   5      163.09      141.60     24.09 o
   2  30   5     1327.93     1447.89     57.07 o
   3  30   5      663.47      578.51     67.27 o
  -6  31   5       13.84      -11.49     24.85 o
  -5  31   5      511.64      471.79     33.65 o
  -4  31   5       48.34       60.98     13.89 o
  -3  31   5     1246.12     1279.33     53.31 o
  -2  31   5       94.70      101.07     15.61 o
  -1  31   5      319.64      311.01     28.44 o
   0  31   5      633.03      659.36     35.54 o
   1  31   5     3992.51     4291.42     96.90 o
   2  31   5       24.38       16.58     17.56 o
  -5  32   5        0.49       35.40     25.04 o
  -4  32   5      599.63      578.55     42.75 o
  -3  32   5      430.41      403.09     30.71 o
  -2  32   5      240.11      254.19     22.99 o
  -1  32   5      168.18      179.73     24.70 o
   0  32   5     1850.79     1873.15     66.00 o
   1  32   5        4.20        6.44     21.50 o
  -4  33   5       88.45      108.58     36.64 o
  -3  33   5       80.97       75.80     23.45 o
  -2  33   5     1764.55     1952.20    102.70 o
  -1  33   5      149.54      122.98     21.66 o
   0  33   5      870.95      843.38     48.26 o
  -3  34   5      988.79      961.11     72.78 o
  -2  34   5      148.25      141.54     31.84 o
  -1  34   5      606.62      652.58     60.03 o
 -12   0   6      154.66      185.83     33.73 o
 -10   0   6     4614.85     4656.88    135.00 o
  -8   0   6     3862.72     3916.81     87.83 o
  -6   0   6        9.53       17.13      8.59 o
  -4   0   6      370.99      373.78     17.33 o
  -2   0   6      239.40      198.37     12.23 o
   0   0   6     9231.03     9150.85    206.18 o
   2   0   6     7076.96     6938.81    128.35 o
   4   0   6     1095.54     1121.91     48.36 o
   6   0   6     6409.57     6953.45    203.52 o
 -12   1   6      146.69      119.48     21.87 o
 -11   1   6        4.72      -16.28     13.44 o
 -10   1   6      925.51      931.91     40.23 o
  -9   1   6     1757.19     1813.53     55.32 o
  -8   1   6      692.46      772.56     26.83 o
  -7   1   6     1918.57     1976.11     39.82 o
  -6   1   6     1738.59     1597.40     34.08 o
  -5   1   6        2.50       10.97      4.91 o
  -4   1   6     3525.67     3351.34     39.67 o
  -3   1   6      138.19      186.15      7.21 o
  -2   1   6       35.60       50.36      6.34 o
  -1   1   6      347.86      327.23     12.42 o
   0   1   6       29.73       31.20      4.74 o
   1   1   6     3526.21     3567.25     59.46 o
   2   1   6      441.03      413.81     18.09 o
   3   1   6      175.74      159.54     12.96 o
   4   1   6     2753.80     2708.92     55.00 o
   5   1   6      828.83      827.60     30.70 o
   6   1   6      775.45      767.64     44.65 o
   7   1   6     1520.07     1428.93     62.01 o
 -12   2   6      102.13       83.57     16.81 o
 -11   2   6     3499.54     3613.81     81.93 o
 -10   2   6      182.57      197.67     19.77 o
  -9   2   6      623.75      594.02     28.50 o
  -8   2   6      596.11      518.50     26.63 o
  -7   2   6     3388.27     3358.23     54.71 o
  -6   2   6     2317.12     2284.47     40.08 o
  -5   2   6     3903.75     3893.94     50.01 o
  -4   2   6     1519.67     1579.71     23.42 o
  -3   2   6     3859.82     3804.67     46.49 o
  -2   2   6       72.66       72.52      4.25 o
  -1   2   6     1770.15     1725.54     28.78 o
   0   2   6      249.38      228.13     12.17 o
   1   2   6     1953.21     1962.50     39.11 o
   2   2   6      372.97      334.53     16.16 o
   3   2   6     3153.81     3282.84     58.64 o
   4   2   6      120.93      125.34     14.43 o
   5   2   6     1190.35     1156.52     36.45 o
   6   2   6       14.30       21.40     16.67 o
   7   2   6      217.78      254.85     40.15 o
 -12   3   6      582.25      628.89     58.89 o
 -11   3   6        9.11        2.05     13.08 o
 -10   3   6     2676.05     2649.29     65.14 o
  -9   3   6     2685.35     2675.37     66.64 o
  -8   3   6      163.44      173.91     14.56 o
  -7   3   6      383.16      406.22     21.37 o
  -6   3   6     6273.09     6129.20     73.05 o
  -5   3   6      329.09      269.67     10.83 o
  -4   3   6     3834.21     3869.69     41.49 o
  -3   3   6      519.08      568.23     15.79 o
  -2   3   6      654.08      632.27     14.00 o
  -1   3   6      595.27      569.50     18.24 o
   0   3   6       20.83       42.01      7.67 o
   1   3   6     2155.81     2251.01     43.50 o
   2   3   6       14.47       22.63      7.39 o
   3   3   6     4345.50     4210.31     64.02 o
   4   3   6     3063.26     3026.72     61.02 o
   5   3   6     1060.71     1093.72     37.44 o
   6   3   6      322.76      280.69     27.43 o
   7   3   6     1374.64     1391.48     60.95 o
 -12   4   6      863.85      842.85     53.16 o
 -11   4   6       40.09       20.96     15.09 o
 -10   4   6     1428.97     1400.37     46.32 o
  -9   4   6        0.45       -0.97     11.38 o
  -8   4   6     3619.80     3527.61     67.09 o
  -7   4   6      167.51      148.07     11.29 o
  -6   4   6      434.59      513.06     16.57 o
  -5   4   6       53.58       35.83      5.35 o
  -4   4   6      353.45      294.06      9.74 o
  -3   4   6      115.30      122.45      6.41 o
  -2   4   6      625.90      697.59     17.24 o
  -1   4   6     1159.35     1154.18     25.74 o
   0   4   6     7366.47     7066.89     84.45 o
   1   4   6        6.29        7.01      4.27 o
   2   4   6     6370.71     6444.22     87.32 o
   3   4   6       12.63        9.08      7.01 o
   4   4   6     1145.81     1127.82     34.55 o
   5   4   6       87.71       76.96     13.02 o
   6   4   6     2644.88     2633.41     74.70 o
   7   4   6       41.67       26.95     19.83 o
 -12   5   6      328.47      344.04     39.73 o
 -11   5   6      851.44      858.54     39.02 o
 -10   5   6     1520.95     1477.88     45.85 o
  -9   5   6      714.53      674.20     31.82 o
  -8   5   6       73.76       48.56     10.20 o
  -7   5   6     4484.85     4355.13     67.65 o
  -6   5   6      875.64      823.76     22.04 o
  -5   5   6     2494.35     2464.59     37.75 o
  -4   5   6     1114.76     1195.47     23.02 o
  -3   5   6     9686.90     9677.49    100.36 o
  -2   5   6     1643.69     1798.27     28.53 o
  -1   5   6     9231.33     9600.67    138.93 o
   0   5   6      727.18      740.40     13.89 o
   1   5   6     1516.14     1581.56     29.96 o
   2   5   6     1720.58     1706.91     36.11 o
   3   5   6      128.61      138.83     11.55 o
   4   5   6     2802.06     2724.44     55.70 o
   5   5   6      738.07      694.49     30.32 o
   6   5   6      136.96      148.55     19.66 o
   7   5   6      673.44      695.22     43.40 o
 -12   6   6        2.52      -10.22     19.27 o
 -11   6   6     2912.75     3066.54     76.28 o
 -10   6   6      384.97      402.92     24.63 o
  -9   6   6      165.62      144.58     15.99 o
  -8   6   6        2.95        2.85      9.00 o
  -7   6   6      656.00      629.94     22.09 o
  -6   6   6     2055.79     1999.56     37.18 o
  -5   6   6     1080.29     1129.77     24.21 o
  -4   6   6     1735.38     1677.43     31.37 o
  -3   6   6     2699.94     2774.83     36.91 o
  -2   6   6     5084.14     5116.33     68.53 o
  -1   6   6     5513.98     5559.21    103.51 o
   0   6   6     4037.67     4130.55     56.98 o
   1   6   6     1082.77     1158.33     25.06 o
   2   6   6      233.51      188.60     12.55 o
   3   6   6    11904.61    12070.04    134.28 o
   4   6   6      795.06      762.34     28.38 o
   5   6   6     1689.01     1600.49     50.65 o
   6   6   6        5.07       13.06     13.37 o
   7   6   6      920.70     1002.69     52.24 o
 -12   7   6      529.22      585.91     52.40 o
 -11   7   6        0.53        2.84     14.78 o
 -10   7   6     2422.15     2385.51     58.95 o
  -9   7   6      459.33      490.64     26.03 o
  -8   7   6     2070.55     1956.06     44.91 o
  -7   7   6     2335.48     2264.12     43.48 o
  -6   7   6     1222.42     1303.83     29.44 o
  -5   7   6      458.75      454.93     15.78 o
  -4   7   6     4288.82     4081.63     54.59 o
  -3   7   6      453.46      400.22     12.08 o
  -2   7   6     1050.72     1007.48     22.27 o
  -1   7   6       15.53       14.27      5.41 o
   0   7   6       52.96       74.07      5.99 o
   1   7   6      588.88      589.32     17.78 o
   2   7   6     6016.87     5941.49    103.49 o
   3   7   6      245.89      238.53     15.04 o
   4   7   6     3799.64     3939.77     73.88 o
   5   7   6      288.54      301.84     22.21 o
   6   7   6      146.52      143.70     25.85 o
   7   7   6      806.06      831.18     47.32 o
 -12   8   6      480.98      464.18     45.81 o
 -11   8   6       83.56       63.24     13.46 o
 -10   8   6      331.32      326.99     23.90 o
  -9   8   6     1023.98      916.84     32.61 o
  -8   8   6     5051.65     5162.32     73.77 o
  -7   8   6     4335.78     4362.47     64.74 o
  -6   8   6     5111.58     5158.52     67.91 o
  -5   8   6      232.91      181.92     10.60 o
  -4   8   6      534.55      505.76     16.94 o
  -3   8   6     5680.88     5716.34     76.41 o
  -2   8   6     4705.53     4739.06     59.58 o
  -1   8   6      513.00      549.62     13.56 o
   0   8   6    13325.18    13514.70    190.73 o
   1   8   6     3801.12     3834.30     70.52 o
   2   8   6      236.25      224.27     13.09 o
   3   8   6     1272.31     1182.69     31.88 o
   4   8   6      945.92      957.57     33.03 o
   5   8   6       66.62       57.43     11.75 o
   6   8   6     2264.88     2270.62     76.88 o
   7   8   6       91.86       48.68     17.51 o
 -12   9   6      944.51      946.63     91.22 o
 -11   9   6      664.35      687.66     35.84 o
 -10   9   6      627.71      652.18     32.88 o
  -9   9   6      567.74      617.35     28.99 o
  -8   9   6     1387.75     1286.74     34.36 o
  -7   9   6    15237.06    15699.17    202.58 o
  -6   9   6      403.70      417.65     15.50 o
  -5   9   6     3189.15     3228.63     53.06 o
  -4   9   6      214.01      195.95     10.98 o
  -3   9   6     6302.19     6386.05     63.99 o
  -2   9   6       27.47       24.86      4.93 o
  -1   9   6     6747.43     6654.96     92.48 o
   0   9   6     3838.94     3874.19     78.08 o
   1   9   6     1567.10     1590.13     31.91 o
   2   9   6       65.22       53.43      8.25 o
   3   9   6      182.62      218.78     14.15 o
   4   9   6     3284.33     3361.58     64.91 o
   5   9   6      916.62      868.64     37.22 o
   6   9   6      116.79      113.73     20.77 o
   7   9   6     1020.49      883.36     53.69 o
 -11  10   6     2354.61     2490.17     68.77 o
 -10  10   6        0.00       23.19     14.34 o
  -9  10   6      168.48      170.66     16.66 o
  -8  10   6        0.93       -1.11      9.23 o
  -7  10   6      800.28      817.11     26.49 o
  -6  10   6     2699.40     2700.55     45.11 o
  -5  10   6       51.29       52.31      7.40 o
  -4  10   6     1127.23     1101.82     24.46 o
  -3  10   6     2955.48     2945.57     45.57 o
  -2  10   6      536.89      487.46     14.23 o
  -1  10   6     3786.83     3772.10     47.76 o
   0  10   6     3365.25     3393.96     57.38 o
   1  10   6      419.31      434.99     15.97 o
   2  10   6        3.38       -1.34      7.09 o
   3  10   6     5054.22     5276.87     78.59 o
   4  10   6     1459.72     1381.32     39.99 o
   5  10   6      745.55      727.70     37.79 o
   6  10   6      216.80      197.60     23.93 o
   7  10   6      678.18      569.36     70.35 o
 -11  11   6        0.78      -20.16     14.84 o
 -10  11   6     2524.34     2529.33     68.09 o
  -9  11   6      796.43      698.19     33.61 o
  -8  11   6     1564.65     1595.86     41.81 o
  -7  11   6      722.84      730.35     23.01 o
  -6  11   6     1422.04     1407.39     35.18 o
  -5  11   6       11.98        4.74      6.12 o
  -4  11   6    14511.04    14584.77    142.07 o
  -3  11   6      300.77      303.32     12.12 o
  -2  11   6     4927.15     4935.69     60.16 o
  -1  11   6     1133.43     1151.38     25.80 o
   0  11   6     2121.90     2057.16     31.65 o
   1  11   6      535.48      490.35     17.14 o
   2  11   6     2648.79     2564.01     46.50 o
   3  11   6      733.97      685.99     25.60 o
   4  11   6     1785.29     1810.16     46.67 o
   5  11   6      148.43      144.53     17.56 o
   6  11   6      169.39      182.89     19.82 o
   7  11   6       48.70       20.23     50.19 o
 -11  12   6       57.31       67.84     16.27 o
 -10  12   6      144.14      130.84     15.93 o
  -9  12   6      509.62      531.93     27.35 o
  -8  12   6     2362.40     2295.35     55.23 o
  -7  12   6     1083.09     1107.40     28.70 o
  -6  12   6     1400.39     1447.12     35.76 o
  -5  12   6     3179.31     3233.78     51.93 o
  -4  12   6      341.48      312.90     14.00 o
  -3  12   6    14528.37    14781.32    165.56 o
  -2  12   6     3014.00     3055.08     44.39 o
  -1  12   6      758.50      726.26     18.49 o
   0  12   6     9861.04    10130.32    143.26 o
   1  12   6     3927.54     3812.64     54.07 o
   2  12   6     1776.35     1816.56     38.55 o
   3  12   6     1654.86     1596.62     39.81 o
   4  12   6     1173.91     1175.13     37.39 o
   5  12   6       40.52       42.45     12.00 o
   6  12   6     2052.40     2225.35     81.74 o
   7  12   6      163.35      131.85     50.25 o
 -11  13   6      664.58      653.81     36.14 o
 -10  13   6      202.85      281.37     28.96 o
  -9  13   6      365.16      366.85     23.43 o
  -8  13   6       33.36       22.37     10.27 o
  -7  13   6     3200.11     3271.19     59.86 o
  -6  13   6       71.68       63.48      9.17 o
  -5  13   6     1264.42     1271.15     27.66 o
  -4  13   6        1.89        6.75      7.08 o
  -3  13   6     1250.34     1274.85     26.79 o
  -2  13   6        8.55       10.87      5.57 o
  -1  13   6     5651.31     5887.13     78.17 o
   0  13   6      860.45      856.35     20.46 o
   1  13   6     1235.07     1323.61     29.50 o
   2  13   6      222.25      209.22     14.63 o
   3  13   6      317.44      336.41     19.02 o
   4  13   6     1369.18     1381.60     40.96 o
   5  13   6      817.37      806.89     34.67 o
   6  13   6       11.38       13.63     15.32 o
 -11  14   6      932.23     1106.12    199.91 o
 -10  14   6       76.13       62.43     18.24 o
  -9  14   6      972.17      984.19     37.67 o
  -8  14   6       23.61       27.59     11.31 o
  -7  14   6        0.32       -1.07      8.60 o
  -6  14   6      875.88      885.17     28.17 o
  -5  14   6     5764.40     5852.92     70.52 o
  -4  14   6     3417.64     3452.32     55.44 o
  -3  14   6    11444.91    11525.70    121.19 o
  -2  14   6      992.41     1004.35     26.30 o
  -1  14   6      476.57      439.67     14.41 o
   0  14   6     3626.27     3588.24     50.56 o
   1  14   6     5913.13     6333.74     80.70 o
   2  14   6      144.09      142.85     13.93 o
   3  14   6     4616.84     4686.88     92.15 o
   4  14   6      304.92      263.86     20.27 o
   5  14   6        1.77       19.99     11.56 o
   6  14   6      169.27      158.81     24.56 o
 -11  15   6       12.72      -22.97     32.99 o
 -10  15   6     2400.62     2430.23     76.00 o
  -9  15   6       68.90       59.55     12.97 o
  -8  15   6     3692.00     3734.72     86.99 o
  -7  15   6       18.82       20.23     10.78 o
  -6  15   6     2592.27     2719.84     52.25 o
  -5  15   6       83.06       77.29      8.05 o
  -4  15   6    19728.68    19691.82    230.03 o
  -3  15   6      771.08      705.01     23.09 o
  -2  15   6     1552.61     1517.55     31.44 o
  -1  15   6      401.32      419.36     14.22 o
   0  15   6     1836.25     1770.00     37.06 o
   1  15   6     1145.28     1168.11     29.85 o
   2  15   6     4171.94     4173.81     77.01 o
   3  15   6       90.95      104.06     12.83 o
   4  15   6      532.52      506.62     26.78 o
   5  15   6      507.65      510.24     31.29 o
   6  15   6       21.53       46.46     17.83 o
 -11  16   6        8.56       37.53     28.97 o
 -10  16   6       81.27       71.30     20.37 o
  -9  16   6      178.26      191.58     27.17 o
  -8  16   6      861.02      868.22     40.68 o
  -7  16   6     1474.61     1450.44     50.71 o
  -6  16   6     2577.19     2605.51     52.03 o
  -5  16   6        1.97        5.29      8.03 o
  -4  16   6     1647.06     1588.23     36.22 o
  -3  16   6     4379.42     4269.26     67.63 o
  -2  16   6      315.55      297.65     15.16 o
  -1  16   6     1109.54     1064.58     23.72 o
   0  16   6     6935.68     7335.42    105.00 o
   1  16   6     1044.56      985.85     27.96 o
   2  16   6      669.93      669.58     27.24 o
   3  16   6     1301.20     1239.86     40.95 o
   4  16   6     1756.04     1780.14     51.29 o
   5  16   6        0.79        4.80     11.75 o
   6  16   6     2725.44     2995.87     92.65 o
 -10  17   6      194.35      209.94     26.66 o
  -9  17   6      327.70      288.58     30.20 o
  -8  17   6      458.61      450.17     30.05 o
  -7  17   6     8112.45     8375.13    176.11 o
  -6  17   6       75.34       67.75     11.82 o
  -5  17   6     2445.34     2514.76     48.58 o
  -4  17   6     2156.20     2103.52     42.99 o
  -3  17   6     1823.00     1735.95     47.35 o
  -2  17   6      683.79      660.85     24.27 o
  -1  17   6     6847.91     6879.77     84.07 o
   0  17   6       26.89       10.14      8.16 o
   1  17   6     2298.11     2381.11     45.45 o
   2  17   6      361.84      351.19     20.09 o
   3  17   6      183.91      168.26     18.50 o
   4  17   6      502.67      498.71     39.34 o
   5  17   6      972.51      896.50     40.81 o
   6  17   6       13.70       23.80     21.18 o
 -10  18   6       10.32        7.74     17.46 o
  -9  18   6     1889.87     1995.10     71.63 o
  -8  18   6       42.45       29.60     13.65 o
  -7  18   6      209.33      213.14     21.25 o
  -6  18   6     4846.57     4948.55     95.42 o
  -5  18   6     2088.60     2205.33     45.50 o
  -4  18   6      532.23      494.75     21.70 o
  -3  18   6     7055.62     7234.42     97.80 o
  -2  18   6     2088.05     2016.46     42.22 o
  -1  18   6      391.69      394.60     18.47 o
   0  18   6     5100.38     5087.22     72.99 o
   1  18   6     4778.29     4861.05     70.92 o
   2  18   6      194.96      136.83     14.75 o
   3  18   6     3113.73     3224.89     69.85 o
   4  18   6      540.90      469.21     30.71 o
   5  18   6      137.51      127.88     17.43 o
   6  18   6      303.89      286.79     36.11 o
 -10  19   6     1882.76     1767.52     89.22 o
  -9  19   6       21.94      -22.16     17.22 o
  -8  19   6     1629.97     1654.65     57.88 o
  -7  19   6      127.07      134.88     21.20 o
  -6  19   6      717.78      674.86     31.18 o
  -5  19   6      101.26       77.37     10.34 o
  -4  19   6     7824.50     7886.07    113.43 o
  -3  19   6      115.29       95.36     10.93 o
  -2  19   6      739.32      711.50     24.28 o
  -1  19   6       11.65        6.62      8.21 o
   0  19   6     1458.38     1573.26     50.40 o
   1  19   6      536.48      477.42     22.64 o
   2  19   6     2166.63     2071.36     53.92 o
   3  19   6      133.01       96.98     15.35 o
   4  19   6     1742.86     1765.25     60.15 o
   5  19   6      413.47      405.43     28.24 o
 -10  20   6        5.41       -8.22     37.95 o
  -9  20   6       77.50      102.73     21.79 o
  -8  20   6      921.10      928.79     47.45 o
  -7  20   6      466.63      459.52     30.61 o
  -6  20   6     2584.64     2671.87     65.54 o
  -5  20   6       44.90       46.71     10.87 o
  -4  20   6     1053.23     1100.71     36.13 o
  -3  20   6     2496.19     2463.46     51.06 o
  -2  20   6     4361.96     4355.45     68.02 o
  -1  20   6     1843.90     1842.81     41.73 o
   0  20   6     9345.62     9777.36    190.12 o
   1  20   6      217.50      191.54     15.06 o
   2  20   6      313.28      281.35     20.20 o
   3  20   6     2110.48     2067.44     56.19 o
   4  20   6     1642.19     1675.06     64.33 o
   5  20   6      156.98      119.91     19.67 o
  -9  21   6      357.92      267.54     30.64 o
  -8  21   6       66.60       80.20     16.64 o
  -7  21   6     6075.77     6453.08    124.93 o
  -6  21   6       10.88        3.13     11.70 o
  -5  21   6     2699.66     2765.00     61.88 o
  -4  21   6       28.83       10.31      9.83 o
  -3  21   6     3359.38     3369.43     66.65 o
  -2  21   6      389.87      363.88     19.81 o
  -1  21   6    11060.76    11467.29    133.88 o
   0  21   6        0.21      -17.62     11.75 o
   1  21   6      860.12      831.71     32.78 o
   2  21   6       70.88       98.17     13.36 o
   3  21   6      177.37      177.14     18.38 o
   4  21   6       38.97       24.40     17.58 o
   5  21   6      435.71      434.93     49.09 o
  -9  22   6      289.59      272.30     28.30 o
  -8  22   6      109.35       95.66     16.18 o
  -7  22   6      241.01      211.22     23.86 o
  -6  22   6     1299.70     1314.13     45.96 o
  -5  22   6      357.31      339.10     21.64 o
  -4  22   6     1070.28     1023.51     36.12 o
  -3  22   6     3123.81     3121.94     64.61 o
  -2  22   6     1353.92     1358.52     43.27 o
  -1  22   6      712.84      684.69     25.90 o
   0  22   6     2803.88     2761.94     65.92 o
   1  22   6      628.16      607.70     31.51 o
   2  22   6       34.62       43.51     12.90 o
   3  22   6     1226.06     1324.41     56.02 o
   4  22   6      276.00      259.58     24.60 o
   5  22   6      143.89       95.58     19.97 o
  -9  23   6       17.98       40.22     26.82 o
  -8  23   6      336.75      331.22     28.68 o
  -7  23   6       83.64       73.25     15.23 o
  -6  23   6     1264.11     1220.05     45.04 o
  -5  23   6       96.30       83.19     13.15 o
  -4  23   6     3797.46     3899.87     76.93 o
  -3  23   6       41.44       25.89     10.25 o
  -2  23   6     1482.87     1514.04     49.45 o
  -1  23   6        3.53      -14.45      9.63 o
   0  23   6      132.96      127.70     16.09 o
   1  23   6      127.72      129.94     14.96 o
   2  23   6     1241.02     1266.07     46.43 o
   3  23   6        2.13        3.74     13.57 o
   4  23   6      758.23      768.34     41.51 o
  -9  24   6      192.82      193.19     42.10 o
  -8  24   6      418.84      403.22     37.27 o
  -7  24   6       16.14       26.43     13.53 o
  -6  24   6     1819.74     1760.87     59.74 o
  -5  24   6      646.21      649.89     30.45 o
  -4  24   6      381.00      378.77     22.89 o
  -3  24   6     3015.39     3089.36     71.80 o
  -2  24   6     2154.71     2232.91     58.18 o
  -1  24   6      270.04      240.52     18.46 o
   0  24   6     2206.38     2265.37     65.58 o
   1  24   6      464.98      463.87     36.03 o
   2  24   6        1.21        8.63     12.76 o
   3  24   6     1088.99     1065.36     47.27 o
   4  24   6      357.18      501.88     46.48 o
  -8  25   6       10.31       14.44     14.30 o
  -7  25   6     2045.51     2165.47     69.77 o
  -6  25   6      197.37      188.55     21.14 o
  -5  25   6     1061.36     1024.48     38.84 o
  -4  25   6       23.64       46.00     11.40 o
  -3  25   6     1371.88     1361.81     46.40 o
  -2  25   6      123.80      135.23     16.00 o
  -1  25   6     1466.11     1553.74     46.08 o
   0  25   6      332.68      318.69     24.13 o
   1  25   6      537.17      533.93     30.87 o
   2  25   6       51.18       49.69     15.71 o
   3  25   6       25.76       -6.58     17.24 o
   4  25   6       62.76       28.49     22.34 o
  -8  26   6      153.58      167.88     23.29 o
  -7  26   6        2.31       -3.24     17.83 o
  -6  26   6      259.48      229.09     29.38 o
  -5  26   6      487.46      473.10     27.13 o
  -4  26   6      319.69      343.39     23.46 o
  -3  26   6     1396.71     1418.32     48.04 o
  -2  26   6       61.30       42.11     12.93 o
  -1  26   6      521.38      513.44     37.32 o
   0  26   6     1013.75      956.21     40.17 o
   1  26   6     1461.19     1496.64     51.95 o
   2  26   6      460.65      425.02     31.27 o
   3  26   6     1027.96     1046.02     57.68 o
  -8  27   6      341.72      353.74     39.48 o
  -7  27   6        0.53      -19.19     15.71 o
  -6  27   6      942.02     1005.67     46.42 o
  -5  27   6      204.25      221.27     21.42 o
  -4  27   6     3153.82     3304.08     73.37 o
  -3  27   6        0.42      -14.39     12.93 o
  -2  27   6      749.10      759.44     37.51 o
  -1  27   6       54.86       52.69     11.73 o
   0  27   6      495.67      484.76     29.85 o
   1  27   6       11.36       19.75     21.05 o
   2  27   6      930.23      932.81     45.58 o
   3  27   6       86.44      117.75     22.14 o
  -7  28   6      167.08      174.21     22.26 o
  -6  28   6     1416.83     1446.88     53.55 o
  -5  28   6      970.53      953.82     44.81 o
  -4  28   6       83.01       61.63     13.74 o
  -3  28   6     1412.14     1405.52     52.83 o
  -2  28   6      983.34      945.84     44.07 o
  -1  28   6      325.36      310.19     23.48 o
   0  28   6     1038.68     1018.55     43.14 o
   1  28   6      340.06      335.91     29.02 o
   2  28   6        7.61        8.62     15.70 o
   3  28   6      577.71      610.12    106.88 o
  -7  29   6     1270.13     1266.00     86.63 o
  -6  29   6      206.57      200.56     21.15 o
  -5  29   6      357.62      386.56     27.86 o
  -4  29   6      165.60      184.22     21.19 o
  -3  29   6      217.82      208.52     23.49 o
  -2  29   6       17.91      -12.56     22.89 o
  -1  29   6     1163.35     1084.26     53.52 o
   0  29   6      110.00      100.54     17.38 o
   1  29   6      683.65      659.86     41.95 o
   2  29   6        6.51        1.27     19.92 o
  -6  30   6      415.46      447.91     39.11 o
  -5  30   6      214.34      228.80     25.32 o
  -4  30   6       56.57       22.24     14.57 o
  -3  30   6     1046.12     1068.37     52.64 o
  -2  30   6      172.67      150.48     20.36 o
  -1  30   6        2.10       -8.70     14.38 o
   0  30   6      827.09      865.63     41.41 o
   1  30   6      624.25      594.10     44.00 o
  -5  31   6        1.00       24.55     24.33 o
  -4  31   6     1895.05     2018.38     79.65 o
  -3  31   6      243.08      256.17     29.85 o
  -2  31   6      367.79      374.85     31.98 o
  -1  31   6       94.37       93.90     16.65 o
   0  31   6      413.00      387.28     36.51 o
   1  31   6       38.70       33.91     21.02 o
  -4  32   6       35.69        7.08     16.19 o
  -3  32   6     1193.84     1108.66     72.12 o
  -2  32   6      171.98      137.32     28.11 o
  -1  32   6      188.89      130.14     24.64 o
 -11   0   7     2118.75     2135.45     82.34 o
  -9   0   7      386.90      359.46     42.61 o
  -7   0   7     3986.51     4190.13     84.42 o
  -5   0   7     9747.23     9907.40    135.49 o
  -3   0   7     2065.19     2079.62     49.49 o
  -1   0   7      222.81      228.50     28.97 o
   1   0   7     4699.36     4609.46    116.84 o
   3   0   7      976.65      961.65     53.49 o
   5   0   7       39.91       18.67     19.89 o
 -12   1   7      367.66      350.27     31.86 o
 -11   1   7      386.85      379.63     26.04 o
 -10   1   7      306.23      302.59     22.79 o
  -9   1   7     1962.56     2035.24     64.41 o
  -8   1   7      103.53      122.74     15.25 o
  -7   1   7      458.14      466.19     17.76 o
  -6   1   7     3149.31     3068.35     47.74 o
  -5   1   7      435.45      454.06     14.93 o
  -4   1   7     6415.53     6341.29     73.55 o
  -3   1   7     2324.35     2328.59     37.73 o
  -2   1   7        3.29        6.34      3.34 o
  -1   1   7     7329.03     7037.06    121.06 o
   0   1   7     7722.67     7480.26    110.61 o
   1   1   7        7.79       12.98      9.47 o
   2   1   7     3043.39     3069.25     66.74 o
   3   1   7     2141.26     2004.92     54.73 o
   4   1   7       37.49       23.07     11.91 o
   5   1   7      877.83      870.47     38.35 o
   6   1   7      154.90      159.70     21.99 o
 -12   2   7       77.65       69.74     17.89 o
 -11   2   7       80.04       85.41     15.69 o
 -10   2   7     3901.43     4004.56     82.69 o
  -9   2   7       68.14       60.67     12.62 o
  -8   2   7     3408.52     3482.91     58.67 o
  -7   2   7      212.38      189.01     12.95 o
  -6   2   7      106.31      132.11      9.46 o
  -5   2   7      527.71      518.96     15.94 o
  -4   2   7     1457.29     1445.76     27.09 o
  -3   2   7      182.36      180.06      8.81 o
  -2   2   7     2471.40     2525.41     40.88 o
  -1   2   7       40.39       22.63      9.32 o
   0   2   7     1894.39     1886.07     45.04 o
   1   2   7        0.04        3.26      9.10 o
   2   2   7      191.83      181.78     17.46 o
   3   2   7       17.89       13.30     11.53 o
   4   2   7     2186.81     2287.71     61.53 o
   5   2   7      229.01      225.42     22.10 o
   6   2   7     1012.87      887.48     48.75 o
 -12   3   7      325.38      377.84     40.13 o
 -11   3   7       38.42       41.71     17.73 o
 -10   3   7      612.72      593.71     30.05 o
  -9   3   7     1247.72     1159.42     42.06 o
  -8   3   7       58.46       54.28      8.31 o
  -7   3   7     1567.47     1526.81     33.09 o
  -6   3   7     2125.40     2112.86     36.80 o
  -5   3   7      931.19      875.38     20.33 o
  -4   3   7    10883.12    10810.69    102.29 o
  -3   3   7     2665.93     2619.38     45.88 o
  -2   3   7      505.44      483.95     14.31 o
  -1   3   7    12896.07    12206.19    167.63 o
   0   3   7    10792.41    10747.91    135.42 o
   1   3   7        4.95       11.43     10.15 o
   2   3   7     5092.46     5124.88     91.63 o
   3   3   7     3305.76     3248.91     72.51 o
   4   3   7      553.29      530.48     29.28 o
   5   3   7     1354.60     1273.48     50.58 o
   6   3   7      492.13      423.95     34.41 o
 -12   4   7       41.89       36.76     21.94 o
 -11   4   7     2016.83     2105.47     58.45 o
 -10   4   7      116.74      119.53     18.25 o
  -9   4   7        3.02       16.97     12.33 o
  -8   4   7      695.00      622.66     23.25 o
  -7   4   7     1205.75     1177.03     28.62 o
  -6   4   7      420.30      398.71     15.24 o
  -5   4   7     7814.92     7911.19    108.22 o
  -4   4   7        0.10        5.84      5.19 o
  -3   4   7     1815.07     1821.10     29.34 o
  -2   4   7      898.35      880.99     17.43 o
  -1   4   7      503.16      526.00     20.75 o
   0   4   7      122.44      116.89     12.40 o
   1   4   7     4736.86     4870.27     80.71 o
   2   4   7       38.40       42.85     10.70 o
   3   4   7     4007.67     4113.45     83.06 o
   4   4   7      162.21      104.32     14.05 o
   5   4   7        0.76       27.01     17.75 o
   6   4   7      140.79      141.39     22.32 o
 -12   5   7      964.76     1063.62     67.03 o
 -11   5   7      164.32      171.97     21.87 o
 -10   5   7      125.91      101.05     20.97 o
  -9   5   7      538.32      569.22     27.04 o
  -8   5   7        0.17       -2.68      8.98 o
  -7   5   7     2910.46     2924.11     52.87 o
  -6   5   7      680.91      634.01     18.79 o
  -5   5   7      122.01      117.68      8.14 o
  -4   5   7     3752.53     3767.74     49.23 o
  -3   5   7     3355.68     3492.31     57.59 o
  -2   5   7     1142.13     1169.54     21.95 o
  -1   5   7     5470.02     5341.64     82.61 o
   0   5   7     3547.51     3447.74     63.26 o
   1   5   7      279.18      266.64     17.64 o
   2   5   7     5280.88     5365.62    110.66 o
   3   5   7     2359.61     2282.69     54.62 o
   4   5   7        3.41        3.71     12.40 o
   5   5   7      372.99      350.87     27.53 o
   6   5   7      431.99      403.82     34.05 o
 -12   6   7       64.10       27.32     23.63 o
 -11   6   7      132.59      102.54     16.14 o
 -10   6   7     1483.79     1505.91     45.09 o
  -9   6   7       32.68       11.98      9.78 o
  -8   6   7     4061.51     4073.28     70.05 o
  -7   6   7        9.67       -4.57      8.02 o
  -6   6   7     2527.87     2409.87     50.55 o
  -5   6   7      317.45      326.30     12.91 o
  -4   6   7     1775.46     1731.59     34.90 o
  -3   6   7       41.15       42.97      5.76 o
  -2   6   7     7280.65     7442.14     93.15 o
  -1   6   7      937.14      905.26     23.41 o
   0   6   7     4924.54     4793.25     78.20 o
   1   6   7        1.74       -5.65      9.06 o
   2   6   7       28.40       59.01     11.82 o
   3   6   7      294.04      305.13     19.86 o
   4   6   7     1708.98     1772.03     53.83 o
   5   6   7      248.68      268.17     23.74 o
   6   6   7      685.23      627.11     41.22 o
 -12   7   7      877.11     1092.23     98.50 o
 -11   7   7       15.13        2.56     15.57 o
 -10   7   7       75.83      120.58     16.04 o
  -9   7   7      102.36       99.55     12.96 o
  -8   7   7      667.61      629.97     25.58 o
  -7   7   7     3813.85     3919.63     59.73 o
  -6   7   7      877.33      849.26     22.67 o
  -5   7   7     1661.61     1642.24     33.66 o
  -4   7   7     2468.53     2411.39     38.52 o
  -3   7   7     9046.98     9279.16    103.81 o
  -2   7   7       35.46       32.84      6.84 o
  -1   7   7    12038.05    12330.12    215.00 o
   0   7   7     4234.27     4355.71     73.60 o
   1   7   7      554.48      514.74     23.43 o
   2   7   7      995.10      970.38     34.08 o
   3   7   7     2778.52     2803.05     61.94 o
   4   7   7      217.73      215.99     20.22 o
   5   7   7     1568.32     1560.83     56.92 o
   6   7   7      328.03      268.20     28.10 o
 -11   8   7     1538.08     1534.77     52.90 o
 -10   8   7        0.20       -5.55     11.28 o
  -9   8   7       65.87       64.81     11.15 o
  -8   8   7      216.72      230.44     15.06 o
  -7   8   7     2494.06     2592.80     51.07 o
  -6   8   7       24.81       31.52      6.71 o
  -5   8   7     3018.81     3052.03     48.75 o
  -4   8   7      588.24      557.74     24.34 o
  -3   8   7     2157.37     2236.14     35.92 o
  -2   8   7      523.47      508.90     16.24 o
  -1   8   7     1407.04     1423.38     30.48 o
   0   8   7      401.55      394.67     20.36 o
   1   8   7     1619.81     1545.20     41.66 o
   2   8   7      501.65      523.69     25.01 o
   3   8   7     4716.53     4778.79     85.29 o
   4   8   7       77.06       72.38     14.36 o
   5   8   7        9.32        0.16     14.36 o
   6   8   7      424.40      437.38     46.77 o
 -11   9   7        0.18       23.94     15.31 o
 -10   9   7      203.99      136.74     22.23 o
  -9   9   7      613.36      596.70     26.97 o
  -8   9   7       15.51        5.09      8.79 o
  -7   9   7      865.40      810.48     28.54 o
  -6   9   7      799.46      802.60     26.96 o
  -5   9   7      213.26      194.78     11.91 o
  -4   9   7     7628.47     7623.92     88.45 o
  -3   9   7     3773.40     3849.94     66.91 o
  -2   9   7     3104.36     3221.29     54.99 o
  -1   9   7     7813.39     8153.49     87.47 o
   0   9   7     2541.85     2525.52     50.95 o
   1   9   7      790.47      733.33     27.29 o
   2   9   7     5673.05     5932.30     90.70 o
   3   9   7     3211.67     3227.60     63.39 o
   4   9   7      650.75      630.27     32.01 o
   5   9   7      101.39       91.35     26.22 o
   6   9   7      513.58      431.95     35.76 o
 -11  10   7      130.44      142.79     22.74 o
 -10  10   7      411.72      389.64     33.00 o
  -9  10   7      412.19      412.44     21.78 o
  -8  10   7     1842.64     1899.45     43.38 o
  -7  10   7      786.79      741.06     23.92 o
  -6  10   7      784.26      779.28     27.08 o
  -5  10   7     3007.88     2973.32     46.96 o
  -4  10   7     1057.42      979.43     25.82 o
  -3  10   7      362.54      339.55     13.67 o
  -2  10   7     7968.89     8212.72    112.81 o
  -1  10   7       26.00       18.31      5.91 o
   0  10   7     2659.61     2664.64     53.24 o
   1  10   7      227.19      207.97     15.30 o
   2  10   7      437.34      443.95     22.69 o
   3  10   7      694.79      654.10     26.70 o
   4  10   7     1961.30     2016.07     58.12 o
   5  10   7      116.75       97.33     17.39 o
   6  10   7      901.79      831.19     55.72 o
 -11  11   7        2.17        0.09     13.55 o
 -10  11   7       82.45      101.26     15.47 o
  -9  11   7      427.66      442.34     23.71 o
  -8  11   7      671.23      703.63     28.13 o
  -7  11   7     2537.21     2584.54     53.27 o
  -6  11   7       19.12       16.17      7.93 o
  -5  11   7     1851.12     1766.08     35.04 o
  -4  11   7       55.71       41.95      7.74 o
  -3  11   7      745.94      732.42     19.87 o
  -2  11   7      278.80      260.15     12.48 o
  -1  11   7    10542.17    10636.66    114.52 o
   0  11   7      716.57      744.73     25.39 o
   1  11   7      584.62      613.13     25.30 o
   2  11   7     1062.98     1061.29     34.68 o
   3  11   7     1943.45     1987.28     47.26 o
   4  11   7        0.67       -1.24     14.39 o
   5  11   7     2220.03     2377.16     71.89 o
   6  11   7      176.09      150.75     36.95 o
 -11  12   7     1133.98     1122.75     62.12 o
 -10  12   7      473.67      380.00     26.92 o
  -9  12   7       16.90       22.94     10.08 o
  -8  12   7     1490.39     1424.76     40.32 o
  -7  12   7      581.16      599.13     24.52 o
  -6  12   7       11.48        5.76      7.67 o
  -5  12   7     1531.98     1576.52     33.19 o
  -4  12   7      291.63      271.58     15.95 o
  -3  12   7     2171.46     2137.58     40.91 o
  -2  12   7        0.76        7.53      5.81 o
  -1  12   7        1.32       25.60      8.03 o
   0  12   7       98.54       86.95     10.05 o
   1  12   7     1698.18     1684.07     43.04 o
   2  12   7      955.03      873.65     30.13 o
   3  12   7     4031.92     4168.37     76.84 o
   4  12   7        0.83        3.85     13.06 o
   5  12   7      104.48       92.94     17.95 o
   6  12   7     1293.07     1440.86    147.62 o
 -11  13   7      176.69      270.98     63.87 o
 -10  13   7      734.25      706.87     39.74 o
  -9  13   7       24.69       15.38     10.79 o
  -8  13   7      400.57      420.07     25.35 o
  -7  13   7      734.49      750.01     27.48 o
  -6  13   7      767.76      744.32     25.22 o
  -5  13   7       94.85       87.80     10.97 o
  -4  13   7     5478.14     5626.93     71.56 o
  -3  13   7     1788.55     1739.54     34.51 o
  -2  13   7      778.74      791.25     21.85 o
  -1  13   7     3070.72     3040.36     50.04 o
   0  13   7     5298.67     5346.62     83.87 o
   1  13   7        4.34        0.86     10.44 o
   2  13   7     6312.20     6322.75     97.68 o
   3  13   7     1383.87     1352.26     45.41 o
   4  13   7      572.67      585.90     34.91 o
   5  13   7        8.24       12.36     17.76 o
   6  13   7      136.71      323.35     79.45 o
 -11  14   7      435.84      554.81     68.35 o
 -10  14   7     1060.58     1123.99     54.49 o
  -9  14   7      431.95      486.87     31.12 o
  -8  14   7     1087.19     1051.65     44.04 o
  -7  14   7      802.85      794.13     30.83 o
  -6  14   7      747.58      781.68     28.27 o
  -5  14   7     1213.85     1153.42     33.28 o
  -4  14   7      445.54      434.37     17.58 o
  -3  14   7       73.94       75.57      9.15 o
  -2  14   7      203.98      211.37     12.99 o
  -1  14   7      642.61      588.92     21.50 o
   0  14   7     2518.61     2504.47     56.23 o
   1  14   7      277.46      263.37     18.23 o
   2  14   7      523.34      512.00     26.19 o
   3  14   7      470.70      438.69     23.90 o
   4  14   7      868.69      908.19     40.02 o
   5  14   7      547.88      548.84     35.61 o
 -11  15   7      152.77      152.08     55.64 o
 -10  15   7        0.11        6.61     18.40 o
  -9  15   7      437.27      382.75     28.20 o
  -8  15   7       33.99       35.98     13.91 o
  -7  15   7     1485.38     1483.14     52.53 o
  -6  15   7      329.48      284.74     17.52 o
  -5  15   7      443.77      408.66     19.02 o
  -4  15   7     2549.60     2569.31     45.15 o
  -3  15   7     1371.83     1350.49     32.52 o
  -2  15   7      325.94      293.08     15.96 o
  -1  15   7     4077.00     4136.64     92.17 o
   0  15   7     1777.42     1624.39     44.90 o
   1  15   7     2123.85     2126.02     50.68 o
   2  15   7     1490.47     1469.49     43.09 o
   3  15   7      416.73      430.11     24.21 o
   4  15   7       72.38       59.29     13.24 o
   5  15   7     1799.36     1859.11     66.29 o
 -10  16   7      277.89      282.55     32.39 o
  -9  16   7      394.86      389.72     28.20 o
  -8  16   7     2392.47     2333.62     68.27 o
  -7  16   7      106.91       93.94     16.55 o
  -6  16   7       29.43       33.62      9.06 o
  -5  16   7     4484.91     4632.80     71.84 o
  -4  16   7     4035.81     4012.20     67.96 o
  -3  16   7     3296.41     3339.94     55.14 o
  -2  16   7      477.82      448.34     19.69 o
  -1  16   7      370.10      347.34     18.68 o
   0  16   7      380.11      389.17     21.14 o
   1  16   7     4015.75     4030.08     80.90 o
   2  16   7      215.30      210.62     16.41 o
   3  16   7     1906.21     1870.09     50.89 o
   4  16   7       16.26       12.38     16.05 o
   5  16   7       14.53        8.94     18.51 o
 -10  17   7      274.88      267.18     45.02 o
  -9  17   7      201.96      135.30     17.91 o
  -8  17   7      306.47      321.14     25.76 o
  -7  17   7      105.01       87.81     15.64 o
  -6  17   7      991.64      980.57     35.21 o
  -5  17   7      732.99      730.33     26.18 o
  -4  17   7     7657.39     8028.64     94.61 o
  -3  17   7      719.12      746.49     24.61 o
  -2  17   7     1037.41     1043.22     38.12 o
  -1  17   7     1319.45     1302.11     36.53 o
   0  17   7     1638.99     1632.35     43.30 o
   1  17   7      824.03      825.83     37.60 o
   2  17   7     2844.33     2885.00     59.62 o
   3  17   7       93.12       97.49     13.86 o
   4  17   7      729.14      758.48     41.97 o
   5  17   7      854.86      841.82     53.13 o
 -10  18   7      312.10      306.19     70.15 o
  -9  18   7       75.41       52.32     24.83 o
  -8  18   7      746.55      720.24     37.98 o
  -7  18   7     1854.78     1785.07     58.19 o
  -6  18   7      189.02      197.98     16.69 o
  -5  18   7     1062.98     1044.19     31.82 o
  -4  18   7        1.82       -2.62      8.04 o
  -3  18   7      316.74      299.06     16.04 o
  -2  18   7      718.47      720.63     29.08 o
  -1  18   7      121.21      112.64     12.11 o
   0  18   7     2632.17     2555.22     68.15 o
   1  18   7      194.98      217.81     18.70 o
   2  18   7      591.67      603.84     28.89 o
   3  18   7      781.87      727.26     32.13 o
   4  18   7     1588.82     1609.74     56.00 o
   5  18   7      395.00      399.74     37.99 o
 -10  19   7       13.79      -31.85     37.29 o
  -9  19   7      741.86      756.03     41.69 o
  -8  19   7       47.02       34.69     14.79 o
  -7  19   7     1927.12     1966.20     62.09 o
  -6  19   7        6.51       15.08      9.22 o
  -5  19   7      174.47      157.29     14.50 o
  -4  19   7      839.18      770.27     27.55 o
  -3  19   7     1643.42     1690.64     43.54 o
  -2  19   7      201.38      196.58     14.92 o
  -1  19   7     5676.71     5886.71     94.73 o
   0  19   7     1229.20     1206.47     46.18 o
   1  19   7      365.64      331.50     24.08 o
   2  19   7      320.02      303.45     21.20 o
   3  19   7      828.96      844.42     35.00 o
   4  19   7      103.56       74.80     16.19 o
 -10  20   7      199.36      307.85     81.91 o
  -9  20   7      611.38      656.24     38.95 o
  -8  20   7     3071.56     3197.84     93.28 o
  -7  20   7       19.32       43.22     14.53 o
  -6  20   7      600.20      536.87     27.76 o
  -5  20   7     2728.24     2786.38     59.19 o
  -4  20   7     1556.63     1525.61     39.65 o
  -3  20   7     1568.73     1574.61     42.21 o
  -2  20   7     2040.24     1932.02     53.61 o
  -1  20   7        9.00        9.02     10.14 o
   0  20   7       85.20       58.61     13.17 o
   1  20   7      561.30      539.77     36.08 o
   2  20   7        6.42        1.04     12.41 o
   3  20   7     1114.77     1190.11     42.25 o
   4  20   7      159.12      103.99     19.79 o
  -9  21   7        7.99        6.49     17.01 o
  -8  21   7        3.55       19.19     15.43 o
  -7  21   7       66.98       47.51     15.32 o
  -6  21   7     1777.43     1813.28     51.58 o
  -5  21   7        4.69       -6.21      9.87 o
  -4  21   7     1579.44     1603.37     43.41 o
  -3  21   7       34.83       28.63      9.05 o
  -2  21   7      136.02      110.10     12.05 o
  -1  21   7      116.79      106.99     13.68 o
   0  21   7      479.44      436.25     28.67 o
   1  21   7      319.68      344.59     28.82 o
   2  21   7     1686.90     1652.77     55.59 o
   3  21   7       15.12       32.09     14.24 o
   4  21   7      652.00      641.08     38.20 o
  -9  22   7      131.33       92.74     21.56 o
  -8  22   7      481.93      431.86     31.57 o
  -7  22   7     3398.08     3541.23     89.36 o
  -6  22   7      524.86      523.35     28.22 o
  -5  22   7     1952.25     1933.55     50.71 o
  -4  22   7      170.31      156.19     13.77 o
  -3  22   7      187.22      146.42     13.65 o
  -2  22   7     2197.90     2245.17     52.43 o
  -1  22   7      521.02      509.41     26.19 o
   0  22   7     1084.52      996.39     48.37 o
   1  22   7       65.35       24.88     14.95 o
   2  22   7        1.98       20.17     14.63 o
   3  22   7      331.23      326.71     25.51 o
   4  22   7      528.04      520.31     46.32 o
  -9  23   7      420.45      399.96     51.85 o
  -8  23   7       62.59       23.30     16.44 o
  -7  23   7     2437.93     2504.58     97.86 o
  -6  23   7      330.79      326.74     23.29 o
  -5  23   7      119.37       97.98     13.69 o
  -4  23   7      431.16      414.89     24.70 o
  -3  23   7     3363.85     3429.60     72.61 o
  -2  23   7      320.81      312.95     19.97 o
  -1  23   7     2757.08     2799.25     68.89 o
   0  23   7      217.50      203.80     30.38 o
   1  23   7      258.88      269.07     27.38 o
   2  23   7       43.12       49.02     14.49 o
   3  23   7      261.50      251.73     25.27 o
  -8  24   7     2244.12     2229.84     78.71 o
  -7  24   7      263.73      277.59     26.10 o
  -6  24   7        4.55       -1.33     11.25 o
  -5  24   7      210.02      269.58     19.55 o
  -4  24   7     1239.87     1187.86     41.50 o
  -3  24   7        1.52        5.20     12.42 o
  -2  24   7      233.99      238.92     19.42 o
  -1  24   7      118.25       87.68     15.07 o
   0  24   7      387.20      323.05     28.76 o
   1  24   7      261.71      271.75     26.67 o
   2  24   7      118.49      111.73     19.29 o
   3  24   7     1192.55     1263.33     63.85 o
  -8  25   7       49.30       42.01     17.58 o
  -7  25   7       14.71        6.23     17.01 o
  -6  25   7     1207.90     1276.86     48.74 o
  -5  25   7      177.68      187.64     17.96 o
  -4  25   7     1466.52     1499.48     47.39 o
  -3  25   7       16.19        7.58     11.17 o
  -2  25   7       15.86       24.73     15.15 o
  -1  25   7      149.45      179.58     23.65 o
   0  25   7     1087.09     1078.55     57.16 o
   1  25   7       37.78        5.14     14.68 o
   2  25   7     1014.86      963.48     47.41 o
   3  25   7        8.85      -24.72     24.41 o
  -7  26   7     1709.06     1716.12     63.65 o
  -6  26   7      766.34      750.50     38.47 o
  -5  26   7     2094.38     2211.39     64.51 o
  -4  26   7      292.64      260.54     20.85 o
  -3  26   7        6.55        8.53     11.67 o
  -2  26   7     1076.30     1028.68     42.04 o
  -1  26   7      799.57      782.70     50.11 o
   0  26   7        2.47       -6.98     18.79 o
   1  26   7      393.57      387.10     32.23 o
   2  26   7        1.18       19.55     16.45 o
  -7  27   7     1438.02     1455.78     69.79 o
  -6  27   7       29.61       48.40     15.92 o
  -5  27   7       72.55       89.22     17.28 o
  -4  27   7      366.73      375.87     24.85 o
  -3  27   7     1435.33     1404.27     50.37 o
  -2  27   7       29.01       20.18     13.28 o
  -1  27   7      665.31      678.86     47.56 o
   0  27   7      781.01      769.63     50.59 o
   1  27   7        0.58       17.26     23.03 o
   2  27   7       11.33       31.24     17.56 o
  -6  28   7       97.09       72.17     21.60 o
  -5  28   7      986.22      995.01     43.51 o
  -4  28   7      991.93     1069.24     41.91 o
  -3  28   7       73.64       86.72     15.27 o
  -2  28   7      430.27      400.67     30.55 o
  -1  28   7        6.39       -1.22     18.63 o
   0  28   7       38.31       36.08     14.87 o
   1  28   7      113.92      151.21     26.73 o
  -6  29   7     2409.41     2466.41    118.31 o
  -5  29   7        0.03       18.17     21.41 o
  -4  29   7     2263.58     2394.30     68.74 o
  -3  29   7       75.01       78.34     17.37 o
  -2  29   7        0.72       -9.29     16.74 o
  -1  29   7        0.38       17.90     16.99 o
   0  29   7      543.78      506.58     45.97 o
  -5  30   7     1909.68     1878.67     85.60 o
  -4  30   7      345.90      331.69     36.00 o
  -3  30   7       71.62       68.46     20.47 o
  -2  30   7      109.92       77.05     26.95 o
  -1  30   7       79.61       80.96     31.54 o
  -3  31   7     1194.86     1400.29     84.01 o
  -2  31   7        0.57      -15.34     34.07 o
 -10   0   8     1837.62     1931.50     74.98 o
  -8   0   8     6207.06     6341.92    131.04 o
  -6   0   8      130.43       95.69     15.53 o
  -4   0   8     9052.87     9314.43    171.72 o
  -2   0   8     5614.03     5495.30    138.80 o
   0   0   8       11.97       76.63     21.08 o
   2   0   8     1652.02     1597.54     70.74 o
   4   0   8     1315.54     1474.70     72.47 o
 -11   1   8     1177.49     1251.67     44.82 o
 -10   1   8     1071.93     1131.84     44.43 o
  -9   1   8     2126.26     2056.48     58.86 o
  -8   1   8        9.04        6.86      8.95 o
  -7   1   8       32.01       26.41      6.73 o
  -6   1   8     6204.55     6068.75     90.74 o
  -5   1   8     1095.74     1057.32     26.90 o
  -4   1   8     3460.67     3546.83     52.86 o
  -3   1   8     1306.47     1308.14     30.55 o
  -2   1   8     2404.27     2269.52     52.51 o
  -1   1   8      239.63      271.76     26.16 o
   0   1   8     7674.73     7650.54    118.87 o
   1   1   8       59.50       66.44     12.66 o
   2   1   8     1067.51      991.62     39.25 o
   3   1   8      644.20      657.32     32.70 o
   4   1   8      295.01      245.17     21.59 o
   5   1   8      674.79      709.64     43.52 o
 -11   2   8     1112.31     1014.15     51.29 o
 -10   2   8        0.04       -6.89     11.33 o
  -9   2   8     1261.23     1185.17     42.20 o
  -8   2   8       11.07       21.52      8.73 o
  -7   2   8     4023.92     4005.83     57.67 o
  -6   2   8       22.70       11.72      7.38 o
  -5   2   8    23860.07    23830.27    209.21 o
  -4   2   8      214.39      214.01     12.23 o
  -3   2   8      639.00      664.16     21.81 o
  -2   2   8       79.21       59.77     13.60 o
  -1   2   8    19117.60    19093.94    371.25 o
   0   2   8        9.53        6.47     10.84 o
   1   2   8     7130.44     7206.19    116.80 o
   2   2   8       16.47        7.09     11.82 o
   3   2   8      398.36      430.83     26.75 o
   4   2   8       50.76       34.18     13.00 o
   5   2   8      363.36      388.21     33.29 o
 -11   3   8      218.03      156.84     16.92 o
 -10   3   8       60.26       55.35     12.60 o
  -9   3   8     2022.91     2032.26     55.74 o
  -8   3   8      784.25      761.12     25.30 o
  -7   3   8     1330.62     1286.78     31.48 o
  -6   3   8     3206.30     3424.87     51.78 o
  -5   3   8     1688.65     1739.69     34.71 o
  -4   3   8      742.21      775.90     22.87 o
  -3   3   8     2909.93     3015.85     46.08 o
  -2   3   8      101.37      136.53     14.93 o
  -1   3   8      329.66      370.07     24.81 o
   0   3   8      468.93      475.97     24.80 o
   1   3   8       97.68      108.23     14.59 o
   2   3   8     1241.18     1241.47     44.02 o
   3   3   8      279.98      301.97     23.30 o
   4   3   8       39.10       36.78     12.01 o
   5   3   8      258.94      250.48     26.98 o
 -11   4   8        2.37        7.29     13.26 o
 -10   4   8      568.49      575.72     29.56 o
  -9   4   8      956.52      907.70     38.15 o
  -8   4   8    10105.14    10501.44    119.93 o
  -7   4   8      143.18      154.82     12.49 o
  -6   4   8      612.87      533.08     18.89 o
  -5   4   8      350.05      343.65     14.51 o
  -4   4   8    11704.42    11720.35    138.96 o
  -3   4   8       57.55       44.15      6.52 o
  -2   4   8    25046.21    25537.06    270.00 o
  -1   4   8      432.77      397.24     24.21 o
   0   4   8       24.93       19.63      9.84 o
   1   4   8       80.89       66.87     15.32 o
   2   4   8     4180.78     4241.55     86.26 o
   3   4   8       11.57        9.90     11.94 o
   4   4   8      574.55      569.44     37.16 o
   5   4   8       20.23       53.42     19.12 o
 -11   5   8       81.43       46.13     15.29 o
 -10   5   8      474.84      502.69     29.88 o
  -9   5   8      683.46      624.00     31.06 o
  -8   5   8       13.86       28.27      9.91 o
  -7   5   8      869.54      871.11     27.80 o
  -6   5   8     2979.18     3113.36     47.69 o
  -5   5   8     1028.20      913.19     28.55 o
  -4   5   8     1870.58     1914.99     35.83 o
  -3   5   8     4852.97     4975.67     64.37 o
  -2   5   8     1718.71     1684.32     40.01 o
  -1   5   8     2590.90     2575.69     64.11 o
   0   5   8     1899.44     1826.08     46.99 o
   1   5   8      258.42      244.35     18.39 o
   2   5   8      319.97      324.64     25.39 o
   3   5   8     1271.98     1287.79     46.43 o
   4   5   8        2.17       16.26     13.94 o
   5   5   8     1166.85     1065.95     49.42 o
 -11   6   8     1357.86     1448.07     57.75 o
 -10   6   8        1.96       32.47     14.56 o
  -9   6   8      106.29       93.81     14.30 o
  -8   6   8       15.32       17.26      9.16 o
  -7   6   8     4350.38     4599.12     71.04 o
  -6   6   8      533.78      513.37     18.07 o
  -5   6   8     8241.56     8285.93     92.39 o
  -4   6   8       54.45       53.86      7.24 o
  -3   6   8       19.19       39.54      7.22 o
  -2   6   8       22.39       18.60      9.04 o
  -1   6   8     6552.21     6385.62    111.66 o
   0   6   8        1.21        6.32      9.36 o
   1   6   8     3402.63     3287.31     67.65 o
   2   6   8        8.30       10.05     11.23 o
   3   6   8      203.36      190.85     20.41 o
   4   6   8        7.46        9.01     12.97 o
   5   6   8      134.49      164.26     21.05 o
 -11   7   8       57.64       70.42     15.83 o
 -10   7   8       70.54       73.53     14.85 o
  -9   7   8      469.06      475.78     24.12 o
  -8   7   8     1752.34     1757.69     46.75 o
  -7   7   8     2171.10     2269.29     45.11 o
  -6   7   8      335.60      321.71     15.54 o
  -5   7   8      196.78      180.58     11.65 o
  -4   7   8      135.81      182.32     11.44 o
  -3   7   8     6869.58     7049.19    105.11 o
  -2   7   8       56.79       66.97     10.92 o
  -1   7   8      523.93      543.85     26.65 o
   0   7   8      400.94      369.13     23.37 o
   1   7   8      836.51      813.02     32.26 o
   2   7   8     3753.16     3918.96     77.29 o
   3   7   8     2133.87     1979.47     58.61 o
   4   7   8      538.62      515.52     31.11 o
   5   7   8       66.03       77.39     16.86 o
 -11   8   8        0.36      -10.74     15.03 o
 -10   8   8      446.82      436.20     31.14 o
  -9   8   8      268.03      271.38     18.48 o
  -8   8   8     4973.10     5306.95     87.16 o
  -7   8   8       32.80       33.66      8.65 o
  -6   8   8     3757.86     3726.76     58.83 o
  -5   8   8       63.93       58.09      8.04 o
  -4   8   8    11838.14    12149.89    167.98 o
  -3   8   8        0.42        2.95      7.61 o
  -2   8   8    16490.20    16634.60    194.00 o
  -1   8   8       45.68       54.23     10.51 o
   0   8   8      121.32      118.95     14.31 o
   1   8   8      324.36      249.25     19.08 o
   2   8   8     5608.01     5721.67    104.72 o
   3   8   8     1019.43      961.38     40.33 o
   4   8   8     1818.76     1717.55     56.54 o
   5   8   8        1.28       12.34     15.06 o
 -11   9   8     1063.50      990.34     48.59 o
 -10   9   8      322.43      332.71     27.67 o
  -9   9   8     1477.94     1421.46     42.77 o
  -8   9   8      606.36      594.13     24.74 o
  -7   9   8      147.35      150.23     13.80 o
  -6   9   8     3070.18     3155.94     56.69 o
  -5   9   8       75.50       48.47      8.13 o
  -4   9   8       89.43      117.00     10.83 o
  -3   9   8      659.46      653.95     22.21 o
  -2   9   8      149.87      174.88     16.81 o
  -1   9   8     1050.81     1049.59     34.92 o
   0   9   8      255.94      219.47     19.89 o
   1   9   8       64.89       74.72     12.67 o
   2   9   8       14.13        5.28     13.31 o
   3   9   8     2480.68     2393.24     65.21 o
   4   9   8       41.57       35.47     15.03 o
   5   9   8     1379.21     1430.30     87.42 o
 -11  10   8      870.46      885.42     66.09 o
 -10  10   8      529.52      479.51     33.17 o
  -9  10   8        5.10       31.99     15.75 o
  -8  10   8       85.90       75.57     10.90 o
  -7  10   8     7066.83     7270.27    103.58 o
  -6  10   8      115.12      111.91     11.38 o
  -5  10   8     5933.98     6038.36     79.37 o
  -4  10   8       93.51       82.17      9.41 o
  -3  10   8      206.34      201.26     11.32 o
  -2  10   8       84.38       67.32     11.59 o
  -1  10   8     4006.87     3961.82     73.70 o
   0  10   8      131.48      179.96     15.27 o
   1  10   8     2288.63     2298.89     55.97 o
   2  10   8      246.09      240.16     19.59 o
   3  10   8       15.09       51.52     15.91 o
   4  10   8      282.30      262.77     26.67 o
   5  10   8        3.43       30.47     34.56 o
 -11  11   8       40.06       73.99     45.72 o
 -10  11   8       19.38       30.78     16.72 o
  -9  11   8      103.48      109.83     14.33 o
  -8  11   8     1485.93     1379.86     40.67 o
  -7  11   8     1012.75     1015.63     33.75 o
  -6  11   8     1664.18     1640.14     38.35 o
  -5  11   8      525.33      496.95     19.02 o
  -4  11   8      241.67      247.25     14.18 o
  -3  11   8     2572.08     2611.98     45.29 o
  -2  11   8       42.73       34.59     11.30 o
  -1  11   8       11.18       11.53      9.23 o
   0  11   8     1690.64     1694.19     49.72 o
   1  11   8      902.13      905.20     37.38 o
   2  11   8     2172.24     2105.32     59.82 o
   3  11   8       18.14       32.12     14.60 o
   4  11   8       29.03       46.08     18.85 o
   5  11   8       64.96       35.37     41.75 o
 -11  12   8        0.49       24.40     37.85 o
 -10  12   8      952.30      911.57     49.79 o
  -9  12   8       14.00       17.71     15.91 o
  -8  12   8     2249.96     2251.05     60.25 o
  -7  12   8      485.33      439.63     22.55 o
  -6  12   8      140.50      130.87     11.43 o
  -5  12   8        3.92       -0.11      6.93 o
  -4  12   8     3536.81     3641.72     57.46 o
  -3  12   8       41.18       42.93      7.01 o
  -2  12   8     4685.77     4664.87     85.71 o
  -1  12   8       84.97       73.02     11.97 o
   0  12   8      153.14      146.71     15.32 o
   1  12   8      299.28      297.08     21.50 o
   2  12   8      713.56      710.22     32.79 o
   3  12   8        6.95       29.29     13.59 o
   4  12   8      224.90      208.99     24.86 o
   5  12   8        0.41      -20.42     42.74 o
 -11  13   8     2526.47     2594.92    208.40 o
 -10  13   8       88.78       68.96     18.79 o
  -9  13   8      897.84      924.34     45.55 o
  -8  13   8       51.27       40.44     13.19 o
  -7  13   8      711.83      673.64     27.47 o
  -6  13   8      804.06      808.48     27.03 o
  -5  13   8     1455.75     1429.07     33.15 o
  -4  13   8      319.35      322.93     16.39 o
  -3  13   8      229.69      240.69     13.50 o
  -2  13   8      598.07      575.06     28.71 o
  -1  13   8     1746.52     1739.62     45.31 o
   0  13   8      693.67      650.90     29.52 o
   1  13   8     1091.63     1043.07     39.22 o
   2  13   8      246.08      252.13     21.26 o
   3  13   8      745.81      687.79     39.23 o
   4  13   8        3.15       36.66     15.44 o
 -10  14   8      558.06      477.06     36.00 o
  -9  14   8       11.48       21.44     14.08 o
  -8  14   8        5.29       29.10     12.23 o
  -7  14   8     1147.43     1232.46     42.71 o
  -6  14   8      798.57      762.94     26.61 o
  -5  14   8     3085.85     3159.17     55.51 o
  -4  14   8      239.12      224.98     13.63 o
  -3  14   8       49.73       50.03      7.90 o
  -2  14   8      153.54      139.26     16.29 o
  -1  14   8     4337.22     4202.00     85.64 o
   0  14   8      559.65      504.47     26.51 o
   1  14   8     2019.53     2057.92     52.54 o
   2  14   8       13.55       21.27     11.61 o
   3  14   8       57.86       60.01     16.32 o
   4  14   8       72.98       77.54     15.51 o
 -10  15   8       18.47       27.00     18.23 o
  -9  15   8      114.88      120.51     18.56 o
  -8  15   8     1293.55     1330.69     51.45 o
  -7  15   8      142.58      130.22     16.26 o
  -6  15   8      803.65      823.87     27.96 o
  -5  15   8      194.71      173.82     12.93 o
  -4  15   8      211.83      225.44     14.42 o
  -3  15   8      918.69      961.99     28.37 o
  -2  15   8       37.01       37.81     10.45 o
  -1  15   8      174.43      147.46     16.85 o
   0  15   8     1715.75     1740.31     46.82 o
   1  15   8       11.46        8.51     10.32 o
   2  15   8     2408.43     2422.10     66.13 o
   3  15   8        9.49       14.13     13.65 o
   4  15   8       25.78       17.83     27.97 o
 -10  16   8     2142.67     2258.18     98.42 o
  -9  16   8      185.27      197.12     24.41 o
  -8  16   8      828.46      876.97     41.90 o
  -7  16   8      645.65      610.48     31.38 o
  -6  16   8        1.13        1.40      8.65 o
  -5  16   8      436.37      450.59     20.16 o
  -4  16   8     2040.36     2096.09     42.10 o
  -3  16   8       10.40        5.95      8.38 o
  -2  16   8      904.32      851.26     33.82 o
  -1  16   8      185.54      150.90     17.14 o
   0  16   8      263.04      261.92     20.23 o
   1  16   8      258.67      271.84     19.47 o
   2  16   8       17.75       13.94     10.66 o
   3  16   8      359.01      342.44     26.60 o
   4  16   8      817.05      755.72     51.72 o
 -10  17   8      120.21       80.72     48.56 o
  -9  17   8     1017.67     1110.13     49.38 o
  -8  17   8      255.87      229.39     22.90 o
  -7  17   8       85.74      106.98     17.41 o
  -6  17   8      606.19      643.14     26.82 o
  -5  17   8       28.34       21.55      8.44 o
  -4  17   8      523.33      500.91     21.29 o
  -3  17   8      208.64      260.37     17.50 o
  -2  17   8      412.59      427.19     24.46 o
  -1  17   8      680.78      716.29     34.23 o
   0  17   8      392.69      362.42     23.90 o
   1  17   8      281.49      289.47     21.92 o
   2  17   8       16.38       12.92     12.03 o
   3  17   8     1758.29     1756.13     59.12 o
   4  17   8       39.26       53.36     24.46 o
 -10  18   8      241.90      332.36     80.84 o
  -9  18   8       14.81        2.12     15.97 o
  -8  18   8      281.09      274.61     24.89 o
  -7  18   8     1282.84     1308.13     50.46 o
  -6  18   8       18.13       12.81      9.92 o
  -5  18   8     1722.08     1765.60     40.15 o
  -4  18   8     1494.80     1419.08     39.00 o
  -3  18   8       53.67       49.87     12.55 o
  -2  18   8      511.97      533.41     27.53 o
  -1  18   8     1619.32     1498.55     49.99 o
   0  18   8       39.54       30.25     12.46 o
   1  18   8     1190.75     1155.71     45.27 o
   2  18   8      567.84      661.92     36.22 o
   3  18   8       75.62      104.07     19.32 o
  -9  19   8        0.33       10.49     14.25 o
  -8  19   8     1029.01     1100.48     48.97 o
  -7  19   8        8.46       13.67     13.05 o
  -6  19   8      676.11      630.04     28.48 o
  -5  19   8      160.77      158.59     13.13 o
  -4  19   8      179.16      168.75     14.59 o
  -3  19   8      114.47      128.38     15.12 o
  -2  19   8       56.78       53.04     12.03 o
  -1  19   8        4.39       -5.76     13.61 o
   0  19   8      973.59      949.27     40.99 o
   1  19   8       15.05       16.99     15.49 o
   2  19   8     3201.81     3396.83     84.16 o
   3  19   8       63.39       47.88     18.95 o
  -9  20   8       76.89       83.21     18.34 o
  -8  20   8      511.74      526.38     34.39 o
  -7  20   8      856.30      869.48     42.20 o
  -6  20   8      355.90      347.44     21.91 o
  -5  20   8      478.22      495.75     23.03 o
  -4  20   8      545.50      549.98     24.78 o
  -3  20   8      146.43      176.67     16.44 o
  -2  20   8     1175.25     1131.52     40.87 o
  -1  20   8      317.25      312.44     24.24 o
   0  20   8      123.54       83.57     14.99 o
   1  20   8      816.60      807.20     39.38 o
   2  20   8      295.43      266.65     24.95 o
   3  20   8      195.35      215.24     47.85 o
  -9  21   8      572.70      545.13     42.52 o
  -8  21   8       32.88       41.91     15.48 o
  -7  21   8       28.42       23.92     15.42 o
  -6  21   8        6.62        7.76     11.17 o
  -5  21   8      319.66      316.26     19.95 o
  -4  21   8        4.38        9.25      9.55 o
  -3  21   8     1145.87     1119.99     37.89 o
  -2  21   8      160.88      155.11     16.17 o
  -1  21   8     2197.95     2203.69     63.40 o
   0  21   8        0.23        0.00     14.38 o
   1  21   8      142.63      195.76     23.52 o
   2  21   8       10.31        7.59     15.85 o
   3  21   8     1753.30     2112.99    185.60 o
  -8  22   8      747.24      656.63     39.09 o
  -7  22   8     1541.36     1661.87     60.27 o
  -6  22   8       61.71       80.12     12.60 o
  -5  22   8      189.16      184.25     16.13 o
  -4  22   8     1657.60     1647.16     44.59 o
  -3  22   8       20.03       22.96     11.65 o
  -2  22   8     1980.25     1927.90     55.18 o
  -1  22   8       81.64       71.70     14.77 o
   0  22   8      318.04      295.56     26.98 o
   1  22   8      308.55      308.91     27.99 o
   2  22   8      455.07      481.69     36.70 o
  -8  23   8     1519.53     1501.42     64.23 o
  -7  23   8        0.96        3.55     15.25 o
  -6  23   8      325.75      297.27     20.77 o
  -5  23   8       28.91       33.26     11.44 o
  -4  23   8       91.43       67.34     11.74 o
  -3  23   8        0.10        6.82     12.44 o
  -2  23   8       83.17       82.11     14.38 o
  -1  23   8      240.94      195.16     21.72 o
   0  23   8      842.24      869.20     44.93 o
   1  23   8       22.71       21.94     14.83 o
   2  23   8     1216.87     1230.55     72.00 o
  -8  24   8      406.34      360.46     39.21 o
  -7  24   8      574.64      539.63     37.87 o
  -6  24   8       50.45       37.84     14.64 o
  -5  24   8     1238.25     1184.17     39.26 o
  -4  24   8     1073.73     1092.41     37.12 o
  -3  24   8        7.91        4.36     13.32 o
  -2  24   8     1117.19     1089.63     42.08 o
  -1  24   8      808.94      871.89     45.57 o
   0  24   8        0.93      -17.99     16.68 o
   1  24   8     1017.50      971.21     56.48 o
  -7  25   8       46.95       37.16     17.50 o
  -6  25   8       86.92       53.17     13.68 o
  -5  25   8      589.01      563.56     27.91 o
  -4  25   8      139.69      138.60     14.37 o
  -3  25   8     1279.88     1325.34     50.33 o
  -2  25   8        0.45       -1.66     15.88 o
  -1  25   8     1293.16     1357.75     56.51 o
   0  25   8      837.38      802.92     44.55 o
   1  25   8       45.37       36.37     24.36 o
  -6  26   8        5.27       16.43     14.82 o
  -5  26   8       23.92       34.71     13.69 o
  -4  26   8      859.31      784.22     34.61 o
  -3  26   8       18.61       -8.40     14.88 o
  -2  26   8      965.78     1022.32     52.40 o
  -1  26   8        1.55        7.71     24.52 o
   0  26   8        0.49       -3.72     21.97 o
  -6  27   8     1265.65     1252.45     61.92 o
  -5  27   8       19.88       -2.62     17.14 o
  -4  27   8      630.19      679.01     38.13 o
  -3  27   8       34.67       33.56     17.43 o
  -2  27   8      145.21      158.72     27.13 o
  -1  27   8       18.78       53.70     41.45 o
   0  27   8     1322.59     1422.05    162.76 o
  -5  28   8     2389.50     2497.96     80.82 o
  -4  28   8       71.92       57.45     19.00 o
  -3  28   8       91.41       77.47     56.36 o
  -2  28   8      193.84      326.83     82.00 o
 -11   0   9       91.90       50.48     19.08 o
  -9   0   9      252.87      205.39     37.62 o
  -7   0   9     1861.01     1825.75     99.51 o
  -5   0   9     2437.50     2738.13     67.05 o
  -3   0   9      281.96      314.76     25.49 o
  -1   0   9     6913.65     6619.44    183.29 o
   1   0   9     3640.73     3831.79    117.89 o
   3   0   9       18.78       20.90     28.82 o
 -11   1   9     1227.55     1222.16     44.28 o
 -10   1   9       45.59       38.22     12.21 o
  -9   1   9     1285.55     1318.99     49.47 o
  -8   1   9     2452.68     2477.84     58.43 o
  -7   1   9      151.80      177.68     14.46 o
  -6   1   9     2340.67     2344.30     43.54 o
  -5   1   9     2215.50     2363.84     42.15 o
  -4   1   9       75.19       78.95     11.91 o
  -3   1   9      429.68      447.65     22.19 o
  -2   1   9     1652.40     1617.37     46.40 o
  -1   1   9      513.14      457.91     30.29 o
   0   1   9     1221.10     1180.87     42.38 o
   1   1   9      107.99       90.98     15.57 o
   2   1   9      133.41      132.91     19.33 o
   3   1   9      268.87      275.66     23.98 o
   4   1   9      152.13      163.65     26.40 o
 -11   2   9      160.61      131.11     16.52 o
 -10   2   9     1087.52     1053.82     47.68 o
  -9   2   9      334.28      342.26     26.89 o
  -8   2   9       92.66       78.82     12.58 o
  -7   2   9        2.13        6.01      7.94 o
  -6   2   9     1834.85     1808.30     39.42 o
  -5   2   9      105.43      115.69     10.33 o
  -4   2   9     1967.23     1881.18     49.53 o
  -3   2   9        5.56        2.45      8.21 o
  -2   2   9     1027.91     1021.07     36.62 o
  -1   2   9        0.96      -15.66     13.23 o
   0   2   9      229.49      205.24     18.99 o
   1   2   9       17.33       17.96     12.30 o
   2   2   9     1998.70     1907.11     58.78 o
   3   2   9       18.08       -8.47     12.90 o
   4   2   9     2335.20     2508.75     72.24 o
 -11   3   9     1018.30      922.68     40.33 o
 -10   3   9      110.58      102.30     15.15 o
  -9   3   9     2421.20     2515.93     70.36 o
  -8   3   9      698.41      741.86     29.32 o
  -7   3   9        2.25       -6.98      9.29 o
  -6   3   9     1013.55      982.27     28.57 o
  -5   3   9     3659.78     3729.89     58.13 o
  -4   3   9       60.31       64.40     10.93 o
  -3   3   9     1468.56     1412.98     42.44 o
  -2   3   9     1225.71     1250.27     40.50 o
  -1   3   9       44.21       47.22     14.72 o
   0   3   9     1232.59     1147.34     41.79 o
   1   3   9     1088.75     1017.89     41.03 o
   2   3   9      430.40      403.68     27.79 o
   3   3   9      838.69      863.37     40.38 o
   4   3   9       27.07       -1.90     15.13 o
 -11   4   9        0.82      -14.39     18.02 o
 -10   4   9        7.67       21.89     11.71 o
  -9   4   9      411.41      379.48     27.65 o
  -8   4   9      165.30      171.60     15.20 o
  -7   4   9     1524.32     1570.63     44.90 o
  -6   4   9      212.40      195.62     13.79 o
  -5   4   9      854.95      868.28     25.82 o
  -4   4   9      164.79      165.12     15.41 o
  -3   4   9      142.68      138.99     14.35 o
  -2   4   9        3.54       -0.95      8.79 o
  -1   4   9     2023.39     2130.06     60.70 o
   0   4   9      315.68      303.21     21.89 o
   1   4   9     4080.82     4125.86     87.17 o
   2   4   9      681.90      658.67     34.46 o
   3   4   9      272.83      216.71     21.27 o
   4   4   9        7.47       18.88     14.17 o
 -11   5   9      497.41      543.59     39.06 o
 -10   5   9      132.78      162.30     18.59 o
  -9   5   9     1178.25     1224.66     44.98 o
  -8   5   9     4541.51     4667.74     80.16 o
  -7   5   9      160.43      148.90     13.84 o
  -6   5   9     1214.04     1164.94     32.90 o
  -5   5   9      510.80      546.06     21.76 o
  -4   5   9        2.53        8.15      9.18 o
  -3   5   9     1035.00      993.20     33.19 o
  -2   5   9      751.36      767.61     28.65 o
  -1   5   9      266.09      273.54     20.46 o
   0   5   9      473.93      456.96     29.81 o
   1   5   9        9.19       20.35     15.47 o
   2   5   9      599.73      579.35     32.83 o
   3   5   9     1014.35      991.41     42.98 o
   4   5   9       32.73       25.60     19.40 o
 -11   6   9       47.71       47.02     19.59 o
 -10   6   9      712.89      728.04     42.50 o
  -9   6   9      921.61      883.53     38.07 o
  -8   6   9       74.43       74.52     14.42 o
  -7   6   9        1.06      -13.10      9.53 o
  -6   6   9      392.35      326.21     17.20 o
  -5   6   9      117.33      120.97     10.68 o
  -4   6   9     4822.58     4758.30     83.66 o
  -3   6   9       79.09       75.81     12.36 o
  -2   6   9     2132.36     2068.36     51.95 o
  -1   6   9      101.10      103.68     14.24 o
   0   6   9      143.35      124.37     15.33 o
   1   6   9       28.26       30.67     12.49 o
   2   6   9     2330.59     2424.77     69.45 o
   3   6   9       38.51       25.42     14.39 o
   4   6   9     1720.03     1770.37     76.01 o
 -11   7   9      453.58      445.53     45.18 o
 -10   7   9       22.64       24.33     13.49 o
  -9   7   9     2301.78     2333.27     63.10 o
  -8   7   9      993.38      989.55     34.25 o
  -7   7   9      149.79      151.17     15.08 o
  -6   7   9     1382.19     1356.34     34.86 o
  -5   7   9     4245.70     4252.79     65.22 o
  -4   7   9       60.39       48.66     12.15 o
  -3   7   9     4783.73     4841.55     89.09 o
  -2   7   9        3.37       -1.08      9.85 o
  -1   7   9       16.58        6.30     11.04 o
   0   7   9      194.45      194.14     20.09 o
   1   7   9      933.74      942.20     37.00 o
   2   7   9      564.70      537.58     31.08 o
   3   7   9      572.34      520.28     31.58 o
   4   7   9      156.69      178.75     30.62 o
 -11   8   9       11.12       81.10     36.38 o
 -10   8   9       19.84       15.86     18.72 o
  -9   8   9     2351.35     2419.11     60.97 o
  -8   8   9      124.01       98.07     12.36 o
  -7   8   9     2820.84     2764.28     58.83 o
  -6   8   9        9.24        1.70      8.46 o
  -5   8   9       71.42       95.37     10.75 o
  -4   8   9      573.70      503.68     25.34 o
  -3   8   9      269.10      276.25     19.97 o
  -2   8   9      989.13      940.09     34.60 o
  -1   8   9     1105.86     1040.18     37.00 o
   0   8   9       54.62       51.99     13.93 o
   1   8   9     1987.23     2036.42     55.25 o
   2   8   9      178.40      211.52     19.14 o
   3   8   9      128.25      113.71     18.94 o
   4   8   9        0.88        6.88     24.03 o
 -11   9   9       55.83       83.30     54.19 o
 -10   9   9       62.41       65.44     22.24 o
  -9   9   9      831.54      883.84     34.43 o
  -8   9   9     3888.57     4108.54     81.27 o
  -7   9   9       77.82       72.25     12.01 o
  -6   9   9     3243.52     3280.15     60.91 o
  -5   9   9      225.03      239.50     14.64 o
  -4   9   9      489.57      428.67     27.03 o
  -3   9   9      262.20      265.70     21.82 o
  -2   9   9     3226.85     3073.92     66.14 o
  -1   9   9      413.69      372.69     22.62 o
   0   9   9      487.55      500.84     31.24 o
   1   9   9      121.87      136.04     17.42 o
   2   9   9        5.47       -1.13     14.78 o
   3   9   9     1024.65     1023.22     48.00 o
   4   9   9       37.96       21.18     31.93 o
 -10  10   9      337.90      353.18     35.58 o
  -9  10   9       70.92       85.56     15.26 o
  -8  10   9      104.76      114.76     13.87 o
  -7  10   9      139.47      134.81     13.99 o
  -6  10   9      831.60      835.24     29.58 o
  -5  10   9      535.32      475.40     23.23 o
  -4  10   9     2070.72     1988.40     55.12 o
  -3  10   9       44.47       20.74     11.87 o
  -2  10   9      912.85      872.40     35.75 o
  -1  10   9     1261.57     1295.72     42.09 o
   0  10   9       58.93       47.96     14.13 o
   1  10   9      575.21      523.55     30.75 o
   2  10   9     2352.55     2404.28     67.45 o
   3  10   9      259.02      216.76     23.13 o
   4  10   9     1435.35     1349.08    105.17 o
 -10  11   9       73.53      111.30     23.06 o
  -9  11   9     2193.61     2120.29     62.91 o
  -8  11   9     1770.61     1746.07     54.58 o
  -7  11   9      550.88      532.81     23.71 o
  -6  11   9        3.23       -5.95      9.51 o
  -5  11   9     4186.95     4438.08     80.55 o
  -4  11   9     1425.93     1430.99     42.74 o
  -3  11   9     1217.16     1140.62     44.87 o
  -2  11   9        3.51        0.26     10.82 o
  -1  11   9       35.70       36.32     11.38 o
   0  11   9       58.34       55.38     13.42 o
   1  11   9      944.53      937.65     40.61 o
   2  11   9      373.32      412.54     28.06 o
   3  11   9      425.88      400.71     31.58 o
 -10  12   9      228.45      201.34     27.94 o
  -9  12   9      797.18      874.79     40.14 o
  -8  12   9       32.82       31.93     11.72 o
  -7  12   9     2981.30     2990.29     60.75 o
  -6  12   9      319.51      324.16     18.89 o
  -5  12   9       64.54       36.09      9.25 o
  -4  12   9       38.63       34.47     11.73 o
  -3  12   9     1646.98     1669.29     55.04 o
  -2  12   9      197.82      169.62     19.28 o
  -1  12   9     1747.71     1656.56     52.74 o
   0  12   9       32.72       45.87     13.22 o
   1  12   9     1323.27     1342.57     48.56 o
   2  12   9      656.10      635.98     34.51 o
   3  12   9        0.82        9.77     13.37 o
 -10  13   9       12.08       28.21     21.01 o
  -9  13   9      260.24      271.92     22.83 o
  -8  13   9     3072.68     3015.82     75.17 o
  -7  13   9       36.07       40.74      9.80 o
  -6  13   9     3591.71     3715.69     69.86 o
  -5  13   9      106.42       98.33     12.36 o
  -4  13   9      299.50      292.08     22.30 o
  -3  13   9     1042.12     1060.45     40.78 o
  -2  13   9     4792.07     4890.18    130.69 o
  -1  13   9        3.73      -20.45     13.64 o
   0  13   9     1639.31     1634.75     49.61 o
   1  13   9       45.04       34.13     12.85 o
   2  13   9      264.06      288.83     25.03 o
   3  13   9       63.65       46.74     21.00 o
 -10  14   9     1932.04     2132.46     93.11 o
  -9  14   9        6.70       -2.13     14.07 o
  -8  14   9       25.30       31.50     15.43 o
  -7  14   9       52.64       32.74     10.61 o
  -6  14   9     1415.53     1421.20     40.17 o
  -5  14   9      351.13      333.87     20.77 o
  -4  14   9     2139.62     2137.01     59.14 o
  -3  14   9      101.35       81.72     13.77 o
  -2  14   9      386.94      424.74     29.17 o
  -1  14   9     2853.60     2872.15     77.58 o
   0  14   9       40.26       40.96     12.89 o
   1  14   9      612.31      629.96     31.79 o
   2  14   9      565.16      554.53     33.04 o
   3  14   9      333.23      288.58     35.53 o
 -10  15   9       69.70       74.81     50.59 o
  -9  15   9     1837.03     1739.07     62.86 o
  -8  15   9      458.10      459.35     29.04 o
  -7  15   9      568.61      570.98     28.02 o
  -6  15   9       16.17       13.19      9.73 o
  -5  15   9     4418.04     4638.58     87.07 o
  -4  15   9        0.06       16.66     11.82 o
  -3  15   9     2168.69     2092.25     59.31 o
  -2  15   9       32.57       29.12     15.12 o
  -1  15   9      600.62      570.39     39.98 o
   0  15   9        5.26       18.08     11.74 o
   1  15   9      782.26      764.75     40.95 o
   2  15   9      107.41      126.60     16.44 o
   3  15   9      360.47      343.99     45.87 o
  -9  16   9      319.25      328.85     28.70 o
  -8  16   9      166.48      154.09     18.87 o
  -7  16   9      803.07      831.18     34.09 o
  -6  16   9       10.40       -3.24     10.81 o
  -5  16   9      957.41      978.91     37.39 o
  -4  16   9      582.70      555.81     30.68 o
  -3  16   9      200.87      211.22     19.70 o
  -2  16   9     2110.64     2021.88     67.17 o
  -1  16   9     2331.10     2359.15     66.44 o
   0  16   9       65.27       51.09     16.89 o
   1  16   9      998.46     1048.72     45.00 o
   2  16   9     1119.88     1095.98     47.51 o
   3  16   9       32.62        3.98     35.74 o
  -9  17   9      225.12      199.71     23.42 o
  -8  17   9     1922.73     2035.99     63.01 o
  -7  17   9      759.51      724.34     32.17 o
  -6  17   9     3243.26     3394.26     76.67 o
  -5  17   9      484.06      457.50     26.56 o
  -4  17   9       41.97       36.12     13.93 o
  -3  17   9      668.56      643.10     31.18 o
  -2  17   9     2934.68     2944.57     74.62 o
  -1  17   9       10.27       17.97     13.90 o
   0  17   9     1824.79     1801.62     55.78 o
   1  17   9       46.27       49.34     17.28 o
   2  17   9       15.38       32.70     15.00 o
  -9  18   9      781.34      810.70     51.87 o
  -8  18   9        1.94       15.58     14.75 o
  -7  18   9      219.80      222.25     20.42 o
  -6  18   9     1928.48     1951.82     52.58 o
  -5  18   9      203.06      177.46     20.96 o
  -4  18   9     1193.02     1167.34     48.93 o
  -3  18   9        4.09        0.55     13.36 o
  -2  18   9       29.85       37.55     13.91 o
  -1  18   9      944.70      937.78     41.91 o
   0  18   9        9.38       10.48     13.41 o
   1  18   9      758.56      785.63     40.86 o
   2  18   9      326.01      342.26     48.89 o
  -9  19   9     1301.44     1277.71     66.08 o
  -8  19   9       25.75       45.47     14.29 o
  -7  19   9       21.69       21.39     12.04 o
  -6  19   9        0.16       -4.68     13.02 o
  -5  19   9     2460.60     2523.31     68.84 o
  -4  19   9        0.55       -1.06     13.16 o
  -3  19   9     3556.86     3704.39     80.23 o
  -2  19   9      266.08      239.35     22.29 o
  -1  19   9        0.39       12.34     17.79 o
   0  19   9      180.72      167.60     19.88 o
   1  19   9     1369.92     1471.81     55.60 o
   2  19   9        0.22       27.15     67.34 o
  -8  20   9      282.11      317.33     38.25 o
  -7  20   9     1180.33     1217.92     50.20 o
  -6  20   9      269.68      263.55     21.10 o
  -5  20   9      207.60      185.62     20.22 o
  -4  20   9     1062.91     1069.20     44.80 o
  -3  20   9      440.15      475.07     28.25 o
  -2  20   9     2718.43     2775.29     74.46 o
  -1  20   9     1354.68     1363.27     51.23 o
   0  20   9       54.59       58.76     16.38 o
   1  20   9      536.00      420.62     55.32 o
  -8  21   9     1745.98     1795.94     76.76 o
  -7  21   9      373.15      372.68     27.54 o
  -6  21   9     1476.17     1523.49     54.67 o
  -5  21   9       46.04       47.64     16.87 o
  -4  21   9       12.10        0.29     13.24 o
  -3  21   9       62.29       44.11     14.64 o
  -2  21   9     1459.79     1526.61     61.84 o
  -1  21   9        2.87       -3.60     13.08 o
   0  21   9     1352.06     1290.79     55.55 o
   1  21   9       84.31       30.21     29.71 o
  -7  22   9       26.38       24.28     15.25 o
  -6  22   9      217.99      239.62     26.14 o
  -5  22   9      789.13      807.35     40.19 o
  -4  22   9     1480.96     1620.69     61.35 o
  -3  22   9      308.00      311.26     26.81 o
  -2  22   9      327.48      338.76     26.99 o
  -1  22   9     1511.81     1430.80     58.60 o
   0  22   9      411.76      467.90     46.08 o
   1  22   9     1814.14     1837.60    137.44 o
  -7  23   9       32.25       78.24     35.73 o
  -6  23   9      142.88      101.88     18.51 o
  -5  23   9     2159.72     2191.62     79.37 o
  -4  23   9      299.34      280.20     24.99 o
  -3  23   9     2707.47     2787.13     76.70 o
  -2  23   9       13.42       28.44     14.36 o
  -1  23   9       19.96       29.33     16.67 o
   0  23   9      217.10      247.59     60.50 o
  -6  24   9       18.01        9.93     17.29 o
  -5  24   9        0.50       14.72     28.09 o
  -4  24   9      876.46      937.46     44.06 o
  -3  24   9      359.92      328.87     26.16 o
  -2  24   9     2295.73     2525.98    108.81 o
  -1  24   9      280.29      189.11     44.98 o
  -6  25   9     1127.45     1221.86    102.04 o
  -5  25   9       39.09       12.27     35.27 o
  -4  25   9        0.26        3.50     21.24 o
  -3  25   9       12.47       10.16     21.22 o
  -1  25   9        8.97      122.08     47.34 o
  -4  26   9      981.94      952.05     62.58 o
  -3  26   9       64.10       41.22     25.66 o
 -10   0  10     1578.78     1669.01     79.44 o
  -8   0  10     2229.62     2256.72     77.49 o
  -6   0  10     4313.40     4487.41    122.45 o
  -4   0  10       43.76       40.08     14.25 o
  -2   0  10        0.39       -9.20     20.39 o
   0   0  10       94.83       99.59     30.37 o
   2   0  10     1592.23     1641.16     80.54 o
 -10   1  10      240.61      252.39     22.32 o
  -9   1  10       42.87       41.09     18.68 o
  -8   1  10       14.41       10.01     10.45 o
  -7   1  10      549.14      520.57     24.57 o
  -6   1  10      234.23      253.60     18.85 o
  -5   1  10     1252.08     1214.69     41.56 o
  -4   1  10      256.78      231.10     18.50 o
  -3   1  10      738.21      710.43     28.79 o
  -2   1  10      985.24      969.88     45.53 o
  -1   1  10      116.42       77.07     12.53 o
   0   1  10     1638.88     1601.26     62.61 o
   1   1  10     1219.97     1175.72     46.81 o
   2   1  10      112.47      109.17     17.74 o
   3   1  10      582.52      662.17     53.40 o
 -10   2  10       56.32       44.79     14.31 o
  -9   2  10     2043.42     2109.72     61.20 o
  -8   2  10       84.70       63.18     11.04 o
  -7   2  10      127.18      109.31     13.33 o
  -6   2  10       78.10       63.24     11.74 o
  -5   2  10      158.74      153.26     17.14 o
  -4   2  10      218.53      194.14     17.47 o
  -3   2  10      262.16      260.75     18.83 o
  -2   2  10       39.04       23.87     11.22 o
  -1   2  10     1650.74     1600.30     54.69 o
   0   2  10      214.34      216.79     24.18 o
   1   2  10      660.74      605.36     33.80 o
   2   2  10        3.66       17.71     18.16 o
   3   2  10      210.78      213.22     32.59 o
 -10   3  10      535.10      531.72     33.88 o
  -9   3  10      643.22      639.33     32.99 o
  -8   3  10     1237.52     1203.60     41.31 o
  -7   3  10      373.97      406.02     24.81 o
  -6   3  10      189.86      163.61     16.15 o
  -5   3  10      122.37      121.19     16.35 o
  -4   3  10       59.65       41.91     11.67 o
  -3   3  10      175.01      126.30     16.62 o
  -2   3  10     1486.31     1525.49     52.40 o
  -1   3  10      446.61      403.88     25.51 o
   0   3  10     2286.47     2277.39     75.34 o
   1   3  10      325.28      303.60     24.98 o
   2   3  10        0.96       -6.00     15.95 o
   3   3  10     1006.18     1115.77     67.38 o
 -10   4  10      282.13      313.40     28.45 o
  -9   4  10      324.75      291.38     22.07 o
  -8   4  10     1281.41     1227.33     39.44 o
  -7   4  10      234.60      238.39     19.72 o
  -6   4  10      727.42      737.21     33.15 o
  -5   4  10      377.93      404.75     26.72 o
  -4   4  10      735.01      716.11     35.37 o
  -3   4  10      287.55      276.31     22.62 o
  -2   4  10      318.22      277.53     21.73 o
  -1   4  10       38.03       20.63     13.06 o
   0   4  10       38.10       53.99     17.78 o
   1   4  10        6.08        4.72     13.58 o
   2   4  10     1656.71     1664.71     57.68 o
   3   4  10       44.96       66.59     35.61 o
 -10   5  10      118.00       84.73     16.43 o
  -9   5  10       32.87       20.40     13.79 o
  -8   5  10        4.04        1.78     10.09 o
  -7   5  10      151.43      161.90     17.54 o
  -6   5  10       95.87       90.57     18.11 o
  -5   5  10     2976.19     2955.73     69.54 o
  -4   5  10       68.24       76.42     14.21 o
  -3   5  10     2712.95     2731.74     71.32 o
  -2   5  10      864.24      803.78     35.80 o
  -1   5  10      138.37      121.29     17.03 o
   0   5  10     1515.96     1486.89     60.30 o
   1   5  10     3525.74     3585.18     85.19 o
   2   5  10       12.30        2.44     16.61 o
   3   5  10      681.84      691.27     53.93 o
 -10   6  10      174.42      190.86     23.82 o
  -9   6  10     3704.71     4009.90     88.18 o
  -8   6  10      339.04      316.19     29.07 o
  -7   6  10       68.31       50.71     10.32 o
  -6   6  10      291.10      283.98     21.45 o
  -5   6  10     1209.69     1208.08     43.07 o
  -4   6  10     1328.90     1323.17     48.68 o
  -3   6  10      616.41      646.32     31.90 o
  -2   6  10       26.81       12.05     10.63 o
  -1   6  10      916.66      865.99     40.83 o
   0   6  10      664.46      703.13     41.21 o
   1   6  10      660.05      662.45     35.56 o
   2   6  10      193.65      201.81     21.65 o
   3   6  10        1.07        8.35     25.83 o
 -10   7  10      818.40      835.79     46.79 o
  -9   7  10      214.23      184.49     26.47 o
  -8   7  10     1759.18     1787.58     51.44 o
  -7   7  10      166.38      128.05     14.90 o
  -6   7  10      562.75      580.80     32.75 o
  -5   7  10      204.09      191.72     17.12 o
  -4   7  10      406.24      406.96     25.82 o
  -3   7  10      302.67      303.45     24.58 o
  -2   7  10     3447.38     3518.39     78.90 o
  -1   7  10       29.30       28.45     11.81 o
   0   7  10      911.84      879.79     46.47 o
   1   7  10     1136.41     1181.73     51.26 o
   2   7  10       29.23       29.79     18.07 o
   3   7  10      728.00      740.94     80.02 o
 -10   8  10      379.75      323.24     37.20 o
  -9   8  10      374.68      364.99     28.19 o
  -8   8  10      116.94      106.55     14.39 o
  -7   8  10      965.94      942.67     36.04 o
  -6   8  10      619.35      592.05     31.75 o
  -5   8  10       19.38        4.61     11.29 o
  -4   8  10      479.06      464.46     28.01 o
  -3   8  10      733.95      739.61     37.93 o
  -2   8  10      391.47      408.52     24.72 o
  -1   8  10      359.84      341.16     23.37 o
   0   8  10      778.84      774.79     40.07 o
   1   8  10       77.12       54.60     25.38 o
   2   8  10     2019.52     2046.02     70.49 o
 -10   9  10     1059.52     1019.44     65.72 o
  -9   9  10      489.03      456.73     29.25 o
  -8   9  10      129.34      103.80     19.71 o
  -7   9  10      129.57       99.04     15.59 o
  -6   9  10       11.65       28.64     13.73 o
  -5   9  10     2220.71     2209.32     57.36 o
  -4   9  10      182.68      171.51     20.19 o
  -3   9  10     2719.43     2707.51     74.12 o
  -2   9  10       28.17       27.12     13.39 o
  -1   9  10      286.68      284.01     21.64 o
   0   9  10      449.04      424.50     29.75 o
   1   9  10     2921.33     2994.14     78.14 o
   2   9  10       27.80       41.69     17.89 o
 -10  10  10      810.94      823.19     59.48 o
  -9  10  10     3236.23     3343.35     81.56 o
  -8  10  10       11.74       19.62     13.50 o
  -7  10  10      860.25      812.08     32.78 o
  -6  10  10     1339.09     1292.72     47.11 o
  -5  10  10      225.05      244.68     19.55 o
  -4  10  10      565.25      560.07     33.16 o
  -3  10  10      910.30      892.45     41.99 o
  -2  10  10      568.09      527.40     33.35 o
  -1  10  10      820.38      838.34     38.82 o
   0  10  10      337.93      377.44     27.07 o
   1  10  10      238.89      230.98     23.18 o
   2  10  10       47.34       22.00     25.30 o
 -10  11  10        8.23        2.11     17.87 o
  -9  11  10       34.88       38.12     17.52 o
  -8  11  10     1348.80     1387.08     44.45 o
  -7  11  10        0.28       12.41     14.17 o
  -6  11  10     3219.22     3166.88     79.97 o
  -5  11  10      525.73      482.33     30.06 o
  -4  11  10      325.93      310.00     25.70 o
  -3  11  10      479.06      445.43     30.24 o
  -2  11  10     4580.89     4555.73    102.68 o
  -1  11  10        0.99       10.96     17.21 o
   0  11  10     1406.34     1427.50     48.65 o
   1  11  10      609.91      668.70     37.01 o
   2  11  10      622.25      601.63     78.52 o
  -9  12  10        6.48       -4.72     13.70 o
  -8  12  10      346.99      349.75     23.91 o
  -7  12  10     1930.59     1942.39     49.95 o
  -6  12  10     2815.87     2890.97     68.75 o
  -5  12  10      144.71      158.23     19.36 o
  -4  12  10     1674.91     1657.62     54.09 o
  -3  12  10     2097.81     2106.54     66.22 o
  -2  12  10       42.57       35.90     15.51 o
  -1  12  10     1323.38     1283.58     49.19 o
   0  12  10      700.25      694.10     37.14 o
   1  12  10       45.22       61.79     16.27 o
   2  12  10     1135.16     1097.77     78.02 o
  -9  13  10      219.34      193.16     23.06 o
  -8  13  10       17.51       26.36     13.17 o
  -7  13  10     1307.79     1325.30     41.34 o
  -6  13  10      266.66      224.65     21.03 o
  -5  13  10     5410.13     5649.33    132.51 o
  -4  13  10        1.98       -1.71     12.23 o
  -3  13  10      769.12      805.27     42.82 o
  -2  13  10        6.93        8.57     14.52 o
  -1  13  10      436.38      477.33     31.03 o
   0  13  10      284.56      341.26     26.95 o
   1  13  10     1216.84     1243.93     52.91 o
   2  13  10        3.64       28.76     26.21 o
  -9  14  10      889.12      928.12     46.23 o
  -8  14  10       93.07       80.24     16.63 o
  -7  14  10      688.71      706.40     31.62 o
  -6  14  10     3008.48     3054.77     76.85 o
  -5  14  10        0.85      -18.00     13.97 o
  -4  14  10      719.55      671.07     34.77 o
  -3  14  10     2016.83     1927.40     94.26 o
  -2  14  10      181.85      223.01     26.19 o
  -1  14  10     2264.25     2340.70     72.83 o
   0  14  10      119.10      131.38     19.20 o
   1  14  10      177.29      160.02     32.90 o
  -9  15  10       20.62       14.17     16.22 o
  -8  15  10     1536.41     1530.72     58.89 o
  -7  15  10      178.27      142.95     17.90 o
  -6  15  10     2416.53     2535.75     70.54 o
  -5  15  10        0.86      -11.91     13.36 o
  -4  15  10      420.88      463.50     30.09 o
  -3  15  10        3.49       10.30     17.18 o
  -2  15  10     5484.21     5715.19    120.34 o
  -1  15  10       92.95       79.48     24.56 o
   0  15  10     1244.51     1223.28     49.53 o
   1  15  10      175.63      133.67     30.00 o
  -8  16  10      233.72      208.27     26.13 o
  -7  16  10     1300.77     1301.90     50.29 o
  -6  16  10     1960.73     2050.54     62.89 o
  -5  16  10      158.85      105.61     20.13 o
  -4  16  10      964.45     1029.15     47.19 o
  -3  16  10     1599.98     1534.14     57.44 o
  -2  16  10      110.63       88.85     18.54 o
  -1  16  10       94.73       70.31     16.63 o
   0  16  10      924.53      951.74     44.39 o
   1  16  10       22.25       26.39     25.68 o
  -8  17  10        0.68       16.05     18.33 o
  -7  17  10      152.81      144.26     23.78 o
  -6  17  10      229.25      169.64     21.08 o
  -5  17  10     3014.79     3246.55     80.83 o
  -4  17  10        2.78       -5.92     14.33 o
  -3  17  10     2116.45     2268.94     71.71 o
  -2  17  10      165.81      137.98     20.33 o
  -1  17  10      868.20      850.09     44.47 o
   0  17  10      209.37      225.06     35.04 o
   1  17  10     2105.32     2225.09    218.38 o
  -8  18  10       86.14       75.44     21.98 o
  -7  18  10     1069.70     1024.26     48.95 o
  -6  18  10      590.91      606.49     38.17 o
  -5  18  10      127.43       93.62     17.17 o
  -4  18  10      537.55      571.28     36.97 o
  -3  18  10      861.27      916.64     45.34 o
  -2  18  10       81.18       94.91     19.08 o
  -1  18  10     1658.45     1649.93     62.07 o
   0  18  10      985.20      846.08     58.81 o
  -7  19  10      260.55      282.84     53.62 o
  -6  19  10     1239.86     1172.51     56.62 o
  -5  19  10      199.00      175.08     21.38 o
  -4  19  10      542.83      523.37     36.04 o
  -3  19  10      142.87       79.27     20.46 o
  -2  19  10     2655.28     2688.01     80.63 o
  -1  19  10        0.80       -9.12     20.27 o
   0  19  10      616.83      660.52     62.12 o
  -6  20  10      714.87      752.50     71.28 o
  -5  20  10      165.96      209.69     25.32 o
  -4  20  10     1408.15     1441.78     58.84 o
  -3  20  10      872.68      909.69     51.12 o
  -2  20  10       27.17       45.11     18.72 o
  -1  20  10       37.15       62.01     35.12 o
  -6  21  10        9.86        3.27     26.50 o
  -5  21  10     3226.63     3445.24    141.52 o
  -4  21  10      195.88      134.78     29.50 o
  -3  21  10     1465.75     1538.08    106.12 o
  -2  21  10      183.77      141.04     30.58 o
  -1  21  10      325.42      277.28     71.34 o
  -5  22  10       80.37      104.77     31.38 o
  -4  22  10      431.49      338.41     46.50 o
  -3  22  10      781.85      788.63    210.28 o
  -2  22  10       55.22       31.36     25.37 o
  -4  23  10      531.10      644.22    122.73 o
  -9   0  11      526.74      325.35     50.22 o
  -7   0  11     2072.38     2015.99    126.01 o
  -5   0  11      810.26      701.25     69.19 o
  -3   0  11     5798.93     6038.65    159.72 o
  -1   0  11      833.33      673.75     59.89 o
   1   0  11      953.50      914.00    108.46 o
  -9   1  11      385.46      424.85     40.33 o
  -8   1  11      462.17      391.76     31.50 o
  -7   1  11     1670.16     1680.59     69.71 o
  -6   1  11       21.90       35.43     16.35 o
  -5   1  11      724.56      652.15     49.49 o
  -4   1  11      730.15      680.70     36.81 o
  -3   1  11        0.02       21.49     15.07 o
  -2   1  11      924.01      968.51     48.08 o
  -1   1  11      787.97      765.99     40.60 o
   0   1  11       79.09      103.29     29.58 o
   1   1  11      406.49      366.34     40.61 o
  -9   2  11       98.73       65.78     21.69 o
  -8   2  11     1080.43     1104.59     57.15 o
  -7   2  11       25.48       29.85     15.61 o
  -6   2  11     4222.37     4282.05    101.69 o
  -5   2  11        9.74        4.71     13.69 o
  -4   2  11      736.82      727.63     37.48 o
  -3   2  11        2.28       12.73     11.61 o
  -2   2  11     2841.17     2853.91     87.06 o
  -1   2  11        0.92      -15.27     14.36 o
   0   2  11     3124.70     3177.89     95.71 o
   1   2  11        1.16        1.76     20.75 o
  -9   3  11      140.91      163.80     23.05 o
  -8   3  11       74.05       71.85     19.05 o
  -7   3  11      552.41      580.70     47.42 o
  -6   3  11       11.06        4.06     13.49 o
  -5   3  11     1152.71     1098.18     47.65 o
  -4   3  11      462.44      490.61     31.60 o
  -3   3  11        0.68      -16.25     15.03 o
  -2   3  11     1376.76     1301.80     48.51 o
  -1   3  11      963.41      920.59     54.84 o
   0   3  11        8.18       29.29     15.19 o
   1   3  11      864.12      977.92     81.17 o
  -9   4  11     1286.44     1291.61     62.42 o
  -8   4  11      308.34      272.56     29.96 o
  -7   4  11     1013.92      998.30     45.00 o
  -6   4  11        4.67       11.49     13.06 o
  -5   4  11     1115.12     1042.20     44.95 o
  -4   4  11      533.36      519.99     32.60 o
  -3   4  11     4911.90     5043.94    107.81 o
  -2   4  11        3.96      -10.92     13.98 o
  -1   4  11      780.52      831.29     42.21 o
   0   4  11      208.62      256.29     27.99 o
   1   4  11     1002.35      947.35     64.09 o
  -9   5  11      224.27      222.79     29.03 o
  -8   5  11      474.67      489.19     38.13 o
  -7   5  11      921.67      923.12     43.65 o
  -6   5  11      600.47      594.96     37.83 o
  -5   5  11      257.59      268.95     24.03 o
  -4   5  11     1415.85     1486.71     55.03 o
  -3   5  11       16.08       25.85     16.64 o
  -2   5  11     1002.95      958.18     41.87 o
  -1   5  11      313.74      382.32     30.38 o
   0   5  11       91.94       49.10     21.63 o
   1   5  11      253.31      233.71     55.69 o
  -9   6  11       53.80       51.16     26.18 o
  -8   6  11       45.25       56.12     15.67 o
  -7   6  11       82.56       66.03     15.16 o
  -6   6  11     2794.75     2874.05     78.73 o
  -5   6  11      300.38      276.83     24.14 o
  -4   6  11     2034.89     2102.94     66.20 o
  -3   6  11       59.45       23.60     16.51 o
  -2   6  11      478.99      508.59     30.87 o
  -1   6  11       32.05       39.60     19.64 o
   0   6  11     2761.82     2897.89     83.94 o
   1   6  11       57.38       87.22     34.04 o
  -9   7  11       56.61       34.58     23.59 o
  -8   7  11      275.16      279.81     27.15 o
  -7   7  11      541.92      585.66     35.26 o
  -6   7  11        0.14       -5.55     15.16 o
  -5   7  11      608.66      615.11     35.42 o
  -4   7  11      719.37      769.00     39.45 o
  -3   7  11     1108.85     1079.55     52.27 o
  -2   7  11      635.15      644.91     37.68 o
  -1   7  11      367.84      335.77     25.76 o
   0   7  11       57.15       66.26     25.99 o
   1   7  11     1647.71     1696.15    120.56 o
  -9   8  11     1239.68     1022.93     91.68 o
  -8   8  11       15.86        1.37     12.94 o
  -7   8  11      670.03      677.42     37.60 o
  -6   8  11       15.37       19.36     13.29 o
  -5   8  11      681.68      724.02     38.06 o
  -4   8  11      423.86      394.20     29.01 o
  -3   8  11     3744.26     3946.37     96.51 o
  -2   8  11       43.29       73.27     21.32 o
  -1   8  11      658.58      661.72     39.36 o
   0   8  11      215.14      189.44     23.40 o
   1   8  11      382.96      362.07    102.43 o
  -9   9  11       15.72       48.74     22.77 o
  -8   9  11      305.64      297.93     28.64 o
  -7   9  11       25.24       45.78     14.78 o
  -6   9  11       91.10      109.34     21.38 o
  -5   9  11      803.49      813.06     38.64 o
  -4   9  11      481.20      462.74     30.20 o
  -3   9  11        0.32       20.56     15.68 o
  -2   9  11      691.53      686.04     39.82 o
  -1   9  11     1236.80     1366.54     52.43 o
   0   9  11      378.61      425.18     42.50 o
  -9  10  11       41.74      103.69     41.52 o
  -8  10  11       10.16       19.51     16.71 o
  -7  10  11      183.05      171.45     22.20 o
  -6  10  11     3026.16     3061.03     78.60 o
  -5  10  11      139.82      148.51     19.70 o
  -4  10  11     1192.45     1212.49     47.63 o
  -3  10  11      101.06       83.50     16.33 o
  -2  10  11     1573.52     1515.01     58.84 o
  -1  10  11      322.78      300.66     25.46 o
   0  10  11     3088.40     3237.03    112.84 o
  -8  11  11       32.55       -4.19     17.59 o
  -7  11  11     1144.89     1183.36     54.15 o
  -6  11  11      160.08      172.01     20.35 o
  -5  11  11      942.04      949.03     45.46 o
  -4  11  11      751.55      820.87     42.61 o
  -3  11  11       15.37       -1.02     16.69 o
  -2  11  11      619.91      673.36     45.01 o
  -1  11  11      261.20      266.50     38.98 o
   0  11  11       88.91       69.54     23.17 o
  -8  12  11      193.36      192.17     44.94 o
  -7  12  11     1034.06     1009.25     44.76 o
  -6  12  11      741.07      730.46     38.11 o
  -5  12  11      474.76      476.73     47.27 o
  -4  12  11       12.92       21.53     15.78 o
  -3  12  11     4463.61     4641.20    108.41 o
  -2  12  11      198.17      125.12     20.16 o
  -1  12  11      876.42      962.87     47.93 o
   0  12  11        4.59       39.68     41.65 o
  -8  13  11      319.24      444.04     71.04 o
  -7  13  11       10.17      -16.60     14.13 o
  -6  13  11      154.50      149.99     20.73 o
  -5  13  11      540.21      528.61     32.81 o
  -4  13  11      226.56      221.68     30.96 o
  -3  13  11      373.08      390.90     31.24 o
  -2  13  11     1979.79     2077.67     70.31 o
  -1  13  11      352.77      388.04     36.92 o
   0  13  11      809.01      655.13    132.46 o
  -8  14  11      541.35      519.88     68.95 o
  -7  14  11      417.88      338.89     38.80 o
  -6  14  11     2522.64     2644.16     74.68 o
  -5  14  11        2.86      -13.83     13.47 o
  -4  14  11      555.55      526.38     40.02 o
  -3  14  11      590.90      506.23     35.46 o
  -2  14  11      270.60      351.91     30.35 o
  -1  14  11      399.03      373.30     40.80 o
  -7  15  11     2054.82     2158.19    155.25 o
  -6  15  11      362.68      333.72     29.15 o
  -5  15  11      152.29      145.08     18.39 o
  -4  15  11        0.33       11.02     14.71 o
  -3  15  11        3.92        2.04     17.13 o
  -2  15  11      362.68      390.72     36.61 o
  -1  15  11       40.37       54.97     26.79 o
  -7  16  11     1177.96     1185.58     98.79 o
  -6  16  11      411.59      347.90     38.72 o
  -5  16  11        3.23       -1.20     14.46 o
  -4  16  11       41.21       10.51     19.62 o
  -3  16  11     2317.99     2481.43    101.49 o
  -2  16  11        4.34       26.52     51.69 o
  -6  17  11      108.23       69.54     64.81 o
  -5  17  11      152.46      127.10     28.38 o
  -4  17  11      239.97      252.40     48.23 o
  -3  17  11       79.83       62.02     28.09 o
  -2  17  11      948.88      941.90     86.71 o
  -5  18  11      254.61      343.33     84.52 o
  -4  18  11      499.65      402.07     80.84 o
  -3  18  11      534.00      467.81     87.56 o
  -8   0  12     2412.66     2623.50    213.70 o
  -6   0  12     1707.78     1633.86     92.46 o
  -4   0  12       84.04       72.12     30.89 o
  -2   0  12     2035.43     2128.74    179.90 o
  -8   1  12     1148.63     1326.04     85.20 o
  -7   1  12     3860.88     4111.08    244.50 o
  -6   1  12      304.83      285.40     27.96 o
  -5   1  12      473.03      542.00     38.55 o
  -4   1  12     2396.07     2573.08     84.91 o
  -3   1  12     1778.58     1834.91     72.26 o
  -2   1  12      177.26      236.29     34.34 o
  -1   1  12     1227.72      911.65     86.81 o
  -8   2  12      183.71      140.25     34.73 o
  -7   2  12       13.20       25.98     28.53 o
  -6   2  12        3.77        2.94     18.12 o
  -5   2  12     1248.17     1233.49     57.00 o
  -4   2  12      163.92      127.81     26.69 o
  -3   2  12     1777.28     1879.24     66.78 o
  -2   2  12       48.95       76.51     22.70 o
  -1   2  12        4.93      -57.04     38.03 o
  -8   3  12      407.75      447.81     50.68 o
  -7   3  12     4368.75     4858.39    132.02 o
  -6   3  12     1620.15     1785.77     76.42 o
  -5   3  12       67.35       91.32     20.11 o
  -4   3  12     3781.77     3959.84    108.42 o
  -3   3  12     1985.49     2148.30     78.27 o
  -2   3  12       23.94        4.12     20.19 o
  -1   3  12      651.99      565.18     67.87 o
  -8   4  12     1203.92     1273.52     84.26 o
  -7   4  12      103.92       58.56     24.97 o
  -6   4  12      729.33      667.30     48.46 o
  -5   4  12      255.73      256.42     26.58 o
  -4   4  12       68.04      100.24     31.18 o
  -3   4  12        4.09      -20.06     17.87 o
  -2   4  12      950.34      986.52     62.42 o
  -1   4  12       27.35      -22.86     33.64 o
  -8   5  12      867.88      912.41     71.64 o
  -7   5  12     1047.53     1002.13     62.64 o
  -6   5  12      721.48      682.09     47.69 o
  -5   5  12      242.77      280.40     30.29 o
  -4   5  12     2232.39     2279.77     73.01 o
  -3   5  12      164.82      131.51     26.59 o
  -2   5  12       81.34       67.82     46.61 o
  -1   5  12      872.55      840.41    112.36 o
  -7   6  12      209.28      170.63     29.17 o
  -6   6  12      242.72      258.18     31.72 o
  -5   6  12     1715.11     1710.80     62.30 o
  -4   6  12      455.83      381.95     31.42 o
  -3   6  12     1111.12     1011.50     73.37 o
  -2   6  12       87.76       36.47     27.45 o
  -7   7  12     1400.11     1258.92     63.22 o
  -6   7  12     1593.05     1738.84     84.43 o
  -5   7  12      210.83      218.58     23.74 o
  -4   7  12     1943.70     2022.93     72.76 o
  -3   7  12     1235.76     1198.62     79.78 o
  -2   7  12       27.59       73.58     32.81 o
  -7   8  12       26.93       14.48     31.66 o
  -6   8  12     1075.74     1025.57     58.17 o
  -5   8  12      135.84      118.45     27.81 o
  -4   8  12       54.80       34.93     23.62 o
  -3   8  12        3.82      -18.61     37.57 o
  -2   8  12      773.87      662.96     99.08 o
  -7   9  12     1632.78     1453.63     95.50 o
  -6   9  12     1546.16     1501.45     78.25 o
  -5   9  12      259.70      332.36     37.34 o
  -4   9  12     1414.39     1489.37     76.25 o
  -3   9  12      601.53      575.07     67.17 o
  -2   9  12       36.09       33.44     28.94 o
  -6  10  12       73.52       41.99     23.26 o
  -5  10  12      505.17      484.16     50.96 o
  -4  10  12      226.74      223.50     48.84 o
  -3  10  12      840.46      772.95     77.29 o
  -6  11  12      131.25      191.25     31.87 o
  -5  11  12      514.47      556.33     54.85 o
  -4  11  12      930.15      961.56     69.52 o
  -3  11  12      302.31      235.30     46.56 o
  -5  12  12      383.89      396.72     55.86 o
  -4  12  12       30.79      -16.37     33.07 o
 
